# Supplementary material for: The gut microbiota metabolite capsiate promotes Gpx4 expression by activating TRPV1 to inhibit intestinal ischemia reperfusion-induced ferroptosis
Source: Gut Microbes. 2021 Mar 28;13(1):1902719. doi: 10.1080/19490976.2021.1902719 (PMC8009132; doi:10.1080/19490976.2021.1902719)
Supplement: Supplemental Material [file KGMI_A_1902719_SM8214.xlsx]

## Sheet: Sheet1 
Compound	m/z	Retention time (min)	Adducts	Formula	Mass Error (ppm)	Isotope Similarity	Theoretical Isotope Distribution	Compound ID	Description	p-value	fold	VIP>1	p-value<0.05	fold > 1.5
1.08_282.2084n	327.18	1.0799	M+2Na-H, 2M+Na, M+H, M+H-2H2O, M+H-H2O	C19H26N2	-4.16629	75.7937	100 - 21.6 - 2.22 - 0.144	HMDB0030260	(-)-Quebrachamine	0.00142316	2.08206	x	x	x
0.88_297.2426m/z	297.243	0.8806	M-H2O-H	C18H36O4	-2.98989	94.3436	100 - 20 - 2.72 - 0.278	HMDB0031008	(+)-15,16-Dihydroxyoctadecanoic acid	0.0316053	1.81891	x	x	x
1.08_282.2084n	327.18	1.0799	M+2Na-H, 2M+Na, M+H, M+H-2H2O, M+H-H2O	C19H26N2	-4.16629	75.7937	100 - 21.6 - 2.22 - 0.144	HMDB0030360	(+)-Aspidospermidine	0.00142316	2.08206	x	x	x
1.08_341.1718m/z	341.172	1.0799	M+Na	C19H26O4	-1.55856	73.9901	100 - 21 - 2.92 - 0.304	HMDB0031373	9-(2-Methylpropanoyloxy)-1(10),4,11(13)-germacratrien-12,6-olide	0.00580223	2.52484	x	x	x
0.89_335.2198m/z	335.22	0.894883	M-H	C20H32O4	-8.73658	92.5884	100 - 22.2 - 3.16 - 0.338	HMDB0034686	14,15-Dihydroxy-8(17),13(16)-labdadien-19-oic acid	0.0331437	3.5205	x	x	x
0.99_571.3243m/z	571.324	0.994883	M+H-2H2O	C33H50O10	-3.73324	80.6718	100 - 36.6 - 8.58 - 1.5 - 0.216	HMDB0010361	23,25-dihdroxy-24-oxovitamine D3 23-(beta-glucuronide)	0.0220493	3.2937	x	x	x
1.09_643.3364m/z	643.336	1.08703	2M+K	C19H26O3	-5.22627	49.434	100 - 21 - 2.7 - 0.26	HMDB0031038	2,9-Heptadecadiene-8-hydroxy-4,6-diyne-1-yl acetate	0.0102565	2.20279	x	x	x
3.95_591.3170m/z	591.317	3.94658	M+Na	C30H48O10	5.27059	91.3782	100 - 33.4 - 7.45 - 1.25 - 0.172	HMDB0002430	23-Carboxy-7-hydroxy-24-norcholan-3-yl-b-D-Glucopyranosiduronic acid	0.00701795	2.63183	x	x	x
1.09_673.2948m/z	673.295	1.08703	M+K	C34H50O11	-5.81571	91.6188	100 - 37.8 - 9.19 - 1.68 - 0.251	HMDB0033573	3,20,27-Trihydroxy-1-oxowitha-5,24-dienolide 3-glucoside	0.01094	2.37758	x	x	x
1.09_1081.5724m/z	1081.57	1.08703	M+H	C52H88O23	-5.98387	70.013	100 - 58.1 - 21.3 - 5.84 - 1.32 - 0.254	HMDB0029431	Furostane-22-methoxy-3,26-diol 3-[rhamnosyl-(1->2)-[glucosyl-(1->3)]-glucoside] 26-glucoside	0.0314036	4.85425	x	x	x
1.08_611.3343m/z	611.334	1.0799	M+H-H2O	C39H48O7	-3.86052	88.7232	100 - 43 - 10.5 - 1.85 - 0.261	HMDB0037793	6,7-Didehydro-5,6-dihydro-3,5,6'-trihydroxy-13,14,20-trinor-3'-oxo-beta,epsilon-caroten-19',11'-olide 3-acetate	0.0019039	2.34778	x	x	x
0.89_335.2198m/z	335.22	0.894883	M-H2O-H	C20H34O5	-8.29238	92.3476	100 - 22.2 - 3.38 - 0.385	HMDB0060107	8,11,12-Trihydroxyicosa-5,9,14-trienoate	0.0331437	3.5205	x	x	x
0.89_335.2198m/z	335.22	0.894883	M-H	C20H32O4	-8.73658	92.5884	100 - 22.2 - 3.16 - 0.338	HMDB0062619	11,12-epoxy-8-hydroxyicosa-5,9,14-trienoic Acid	0.0331437	3.5205	x	x	x
0.88_297.2426m/z	297.243	0.8806	M-H2O-H	C18H36O4	-2.98989	94.3436	100 - 20 - 2.72 - 0.278	HMDB0059633	9,10-dihydroxyoctadecanoate	0.0316053	1.81891	x	x	x
1.14_311.1614m/z	311.161	1.13705	M+H-H2O	C20H24O4	-8.38387	87.6048	100 - 22.1 - 3.14 - 0.335	HMDB0035098	(all-E)-Crocetin	0.00754714	6.23101	x	x	x
1.09_181.1121n	385.213	1.08703	M+NH4, 2M+Na	C10H15NO2	9.96915	82.6548	100 - 11.4 - 1.01	HMDB0036090	(R)-2-Nitro-p-mentha-1,5-diene	0.006053	2.60221	x	x	x
1.04_180.1005m/z	180.1	1.04418	M+H	C10H13NO2	-7.9039	96.0022	100 - 11.4 - 1	HMDB0005199	(R)-Salsolinol	0.0126338	2.5961	x	x	x
1.04_180.1005m/z	180.1	1.04418	M+Na	C8H15NO2	6.30221	94.3283	100 - 9.27 - 0.793	HMDB0033433	(S)-Homostachydrine	0.0126338	2.5961	x	x	x
0.84_530.3123n	575.303	0.83845	M+Cl, M+FA-H	C27H46O10	6.12522	84.0337	100 - 30.1 - 6.43 - 1.03 - 0.136	HMDB0040844	(S)-Nerolidol 3-O-[a-L-rhamnopyranosyl-(1->2)-b-D-glucopyranoside]	0.0385421	5.88252	x	x	x
0.83_657.3494m/z	657.349	0.8313	M-H2O-H	C33H56O14	0.387459	82.1662	100 - 36.9 - 9.48 - 1.83 - 0.293	HMDB0040845	(S)-Nerolidol 3-O-[a-L-Rhamnopyranosyl-(1->4)-a-L-rhamnopyranosyl-(1->2)-b-D-glucopyranoside]	0.0475709	4.10923	x	x	x
0.83_657.3494m/z	657.349	0.8313	M-H2O-H	C33H56O14	0.387459	82.1662	100 - 36.9 - 9.48 - 1.83 - 0.293	HMDB0040846	(S)-Nerolidol 3-O-[a-L-rhamnopyranosyl-(1->4)-a-L-rhamnopyranosyl-(1->6)-b-D-glucopyranoside]	0.0475709	4.10923	x	x	x
0.87_343.2267m/z	343.227	0.87345	M-H2O-H	C22H34O4	-3.10635	91.8907	100 - 24.3 - 3.65 - 0.41	HMDB0039226	(Z)-2,4-Dihydroxy-6-(8-pentadecenyl)benzoic acid	0.0469228	2.97884	x	x	x
1.08_341.1718m/z	341.172	1.0799	M+Na	C19H26O4	-1.55856	73.9901	100 - 21 - 2.92 - 0.304	HMDB0039277	[8]-Dehydrogingerdione	0.00580223	2.52484	x	x	x
1.09_643.3364m/z	643.336	1.08703	2M+K	C19H26O3	-5.22627	49.434	100 - 21 - 2.7 - 0.26	HMDB0033125	[8]-Dehydroshogaol	0.0102565	2.20279	x	x	x
1.09_887.4512m/z	887.451	1.08703	2M+Na	C21H37O7P	7.63272	48.5337	100 - 23.4 - 4.05 - 0.522	HMDB0062316	1-(octadecatrienoyl)-glycero-3-phosphate	0.0198284	2.22433	x	x	x
1.09_887.4512m/z	887.451	1.08703	2M+Na	C21H37O7P	7.63272	48.5337	100 - 23.4 - 4.05 - 0.522	HMDB0062320	1-(octadecatrienoyl)-glycero-3-phosphate	0.0198284	2.22433	x	x	x
1.04_180.1005m/z	180.1	1.04418	M+H	C10H13NO2	-7.9039	96.0022	100 - 11.4 - 1	HMDB0039655	1,2,3,4,5,6-Hexahydro-5-(1-hydroxyethylidene)-7H-cyclopenta[b]pyridin-7-one	0.0126338	2.5961	x	x	x
1.04_180.1005m/z	180.1	1.04418	M+NH4	C10H10O2	-8.73425	95.6941	100 - 11 - 0.958	HMDB0060335	1,2-Dihydronaphthalene-1,2-diol	0.0126338	2.5961	x	x	x
1.09_655.2857m/z	655.286	1.08703	2M+K	C12H24N2O7	9.48667	80.4159	100 - 14.3 - 2.38 - 0.243	HMDB0034879	1-[(5-Amino-5-carboxypentyl)amino]-1-deoxyfructose	0.0014945	2.36422	x	x	x
0.89_335.2198m/z	335.22	0.894883	M-H	C20H32O4	-8.73658	92.5884	100 - 22.2 - 3.16 - 0.338	HMDB0012498	10,11-dihydro-12-oxo-LTB4	0.0331437	3.5205	x	x	x
1.09_369.2261m/z	369.226	1.08705	M-H	C20H34O6	-5.80807	81.4153	100 - 22.3 - 3.59 - 0.432	HMDB0012502	10,11-dihydro-20-dihydroxy-LTB4	0.0461322	1.8152	x	x	x
1.12_385.2196m/z	385.22	1.11562	M-H	C20H34O7	-9.16565	79.8225	100 - 22.3 - 3.81 - 0.479	HMDB0012503	10,11-dihydro-20-trihydroxy-leukotriene B4	0.0139643	2.08679	x	x	x
0.93_337.2355m/z	337.236	0.9306	M-H	C20H34O4	-8.58208	90.1496	100 - 22.2 - 3.16 - 0.339	HMDB0012504	10,11-dihydro-leukotriene B4	0.0231046	4.04547	x	x	x
0.87_343.2267m/z	343.227	0.87345	M-H	C22H32O3	-3.26889	92.1299	100 - 24.3 - 3.43 - 0.358	HMDB0060037	10-HDoHE	0.0469228	2.97884	x	x	x
0.89_335.2198m/z	335.22	0.894883	M-H	C20H32O4	-8.73658	92.5884	100 - 22.2 - 3.16 - 0.338	HMDB0062479	10-hydroxy-epoxy-eicosatrienoic acid	0.0331437	3.5205	x	x	x
1.08_297.1326m/z	297.133	1.0799	M-H2O-H	C15H24O7	-5.60294	94.5436	100 - 16.8 - 2.76 - 0.305	HMDB0033643	10-Hydroxy-8-nor-2-fenchanone glucoside	0.0276363	2.35304	x	x	x
0.88_297.2426m/z	297.243	0.8806	M-H	C18H34O3	-3.17045	94.5907	100 - 20 - 2.51 - 0.235	HMDB0030980	10-Oxooctadecanoic acid	0.0316053	1.81891	x	x	x
0.89_335.2198m/z	335.22	0.894883	M-H	C20H32O4	-8.73658	92.5884	100 - 22.2 - 3.16 - 0.338	HMDB0004696	11(R)-HPETE	0.0331437	3.5205	x	x	x
1.08_341.1718m/z	341.172	1.0799	M+H-2H2O	C21H28O6	-7.71313	74.8861	100 - 23.3 - 3.82 - 0.469	HMDB0031932	11,12,14-Trihydroxy-7-methoxy-8,11,13-abietatrien-20,6-olide	0.00580223	2.52484	x	x	x
0.89_335.2198m/z	335.22	0.894883	M-H2O-H	C20H34O5	-8.29238	92.3476	100 - 22.2 - 3.38 - 0.385	HMDB0004684	11,12,15-THETA	0.0331437	3.5205	x	x	x
0.89_335.2198m/z	335.22	0.894883	M-H2O-H	C20H34O5	-8.29238	92.3476	100 - 22.2 - 3.38 - 0.385	HMDB0010170	11,12,15-TriHETRE	0.0331437	3.5205	x	x	x
0.89_335.2198m/z	335.22	0.894883	M-H2O-H	C20H34O5	-8.29238	92.3476	100 - 22.2 - 3.38 - 0.385	HMDB0062278	11,12,15-trihydroxyeicosatrienoic acid	0.0331437	3.5205	x	x	x
0.93_337.2355m/z	337.236	0.9306	M-H	C20H34O4	-8.58208	90.1496	100 - 22.2 - 3.16 - 0.339	HMDB0002314	11,12-DiHETrE	0.0231046	4.04547	x	x	x
0.89_335.2198m/z	335.22	0.894883	M-H2O-H	C20H34O5	-8.29238	92.3476	100 - 22.2 - 3.38 - 0.385	HMDB0004694	11,14,15-THETA	0.0331437	3.5205	x	x	x
0.87_351.2513m/z	351.251	0.87345	M+FA-H	C20H34O2	-8.96603	92.2528	100 - 22.1 - 2.74 - 0.246	HMDB0060039	11,14,17-Eicosatrienoic acid	0.0389511	4.74752	x	x	x
1.09_643.3364m/z	643.336	1.08703	2M+K	C19H26O3	-5.22627	49.434	100 - 21 - 2.7 - 0.26	HMDB0006773	11b-Hydroxyandrost-4-ene-3,17-dione	0.0102565	2.20279	x	x	x
0.89_335.2198m/z	335.22	0.894883	M-H2O-H	C20H34O5	-8.29238	92.3476	100 - 22.2 - 3.38 - 0.385	HMDB0010199	11b-PGF2a	0.0331437	3.5205	x	x	x
1.02_459.2737m/z	459.274	1.01632	M+FA-H	C26H38O4	-3.76524	91.7054	100 - 28.7 - 4.79 - 0.588	HMDB0012516	11'-Carboxy-alpha-tocotrienol	0.00796533	2.43294	x	x	x
0.89_335.2198m/z	335.22	0.894883	M-H2O-H	C20H34O5	-8.29238	92.3476	100 - 22.2 - 3.38 - 0.385	HMDB0011137	11-Epi-PGF2a	0.0331437	3.5205	x	x	x
0.89_335.2198m/z	335.22	0.894883	M-H	C20H32O4	-8.73658	92.5884	100 - 22.2 - 3.16 - 0.338	HMDB0004693	11H-14,15-EETA	0.0331437	3.5205	x	x	x
0.87_343.2267m/z	343.227	0.87345	M-H	C22H32O3	-3.26889	92.1299	100 - 24.3 - 3.43 - 0.358	HMDB0060040	11-HDoHE	0.0469228	2.97884	x	x	x
0.88_297.2426m/z	297.243	0.8806	M-H	C18H34O3	-3.17045	94.5907	100 - 20 - 2.51 - 0.235	HMDB0030981	11-Oxooctadecanoic acid	0.0316053	1.81891	x	x	x
0.89_335.2198m/z	335.22	0.894883	M-H	C20H32O4	-8.73658	92.5884	100 - 22.2 - 3.16 - 0.338	HMDB0060099	11-peroxy-5Z,8Z,12E,14Z-eicosatetraenoate	0.0331437	3.5205	x	x	x
1.09_643.3364m/z	643.336	1.08703	M+NH4	C30H47N3O9S	-1.17991	59.9014	100 - 35.2 - 12.4 - 2.87 - 0.544	HMDB0005095	11-trans-Leukotriene C4	0.0102565	2.20279	x	x	x
0.89_335.2198m/z	335.22	0.894883	M-H	C20H32O4	-8.73658	92.5884	100 - 22.2 - 3.16 - 0.338	HMDB0004692	12(R)-HPETE	0.0331437	3.5205	x	x	x
0.89_335.2198m/z	335.22	0.894883	M-H	C20H32O4	-8.73658	92.5884	100 - 22.2 - 3.16 - 0.338	HMDB0004243	12(S)-HPETE	0.0331437	3.5205	x	x	x
0.89_335.2198m/z	335.22	0.894883	M-H	C20H32O4	-8.73658	92.5884	100 - 22.2 - 3.16 - 0.338	HMDB0005089	12(S)-Leukotriene B4	0.0331437	3.5205	x	x	x
0.89_335.2198m/z	335.22	0.894883	M-H	C20H32O4	-8.73658	92.5884	100 - 22.2 - 3.16 - 0.338	HMDB0060105	12,20-DiHETE	0.0331437	3.5205	x	x	x
1.08_341.1718m/z	341.172	1.0799	M+H-2H2O	C21H28O6	-7.71313	74.8861	100 - 23.3 - 3.82 - 0.469	HMDB0039557	12alpha-Hydroxy-13,18-dehydroparain	0.00580223	2.52484	x	x	x
0.93_337.2355m/z	337.236	0.9306	M-H	C20H34O4	-8.58208	90.1496	100 - 22.2 - 3.16 - 0.339	HMDB0002995	12-Keto-tetrahydro-leukotriene B4	0.0231046	4.04547	x	x	x
0.89_335.2198m/z	335.22	0.894883	M-H2O-H	C20H34O5	-8.29238	92.3476	100 - 22.2 - 3.38 - 0.385	HMDB0012563	13,14-Dihydro- lipoxin A4	0.0331437	3.5205	x	x	x
0.93_337.2355m/z	337.236	0.9306	M-H2O-H	C20H36O5	-8.1482	90.2407	100 - 22.2 - 3.38 - 0.386	HMDB0002689	13,14-Dihydro PGE1	0.0231046	4.04547	x	x	x
0.93_337.2355m/z	337.236	0.9306	M-H2O-H	C20H36O5	-8.1482	90.2407	100 - 22.2 - 3.38 - 0.386	HMDB0004239	13,14-Dihydro PGF2a	0.0231046	4.04547	x	x	x
0.89_335.2198m/z	335.22	0.894883	M-H2O-H	C20H34O5	-8.29238	92.3476	100 - 22.2 - 3.38 - 0.385	HMDB0004685	13,14-Dihydro-15-keto PGF2a	0.0331437	3.5205	x	x	x
0.88_297.2426m/z	297.243	0.8806	M+FA-H	C17H32O	-3.74869	96.0934	100 - 18.8 - 1.87 - 0.131	HMDB0013813	13-Heptadecyn-1-ol	0.0316053	1.81891	x	x	x
0.89_335.2198m/z	335.22	0.894883	M-H	C20H32O4	-8.73658	92.5884	100 - 22.2 - 3.16 - 0.338	HMDB0010204	14,15-DiHETE	0.0331437	3.5205	x	x	x
0.93_337.2355m/z	337.236	0.9306	M-H	C20H34O4	-8.58208	90.1496	100 - 22.2 - 3.16 - 0.339	HMDB0002265	14,15-DiHETrE	0.0231046	4.04547	x	x	x
0.99_571.3243m/z	571.324	0.994883	2M+K	C18H22N2	8.50132	74.7231	100 - 20.5 - 1.98 - 0.122	HMDB0030356	14,19-Didehydrocondyfolan	0.0220493	3.2937	x	x	x
0.89_335.2198m/z	335.22	0.894883	M-H	C20H32O4	-8.73658	92.5884	100 - 22.2 - 3.16 - 0.338	HMDB0004244	15(S)-HPETE	0.0331437	3.5205	x	x	x
1.09_655.2857m/z	655.286	1.08703	2M+K	C17H24O5	-3.56745	83.4389	100 - 18.9 - 2.71 - 0.287	HMDB0035724	15-Deacetylcalonectrin	0.0014945	2.36422	x	x	x
0.89_335.2198m/z	335.22	0.894883	M-H	C20H32O4	-8.73658	92.5884	100 - 22.2 - 3.16 - 0.338	HMDB0005050	15H-11,12-EETA	0.0331437	3.5205	x	x	x
0.89_335.2198m/z	335.22	0.894883	M-H	C20H32O4	-8.73658	92.5884	100 - 22.2 - 3.16 - 0.338	HMDB0062688	15-HPETE	0.0331437	3.5205	x	x	x
0.93_337.2355m/z	337.236	0.9306	M-H	C20H34O4	-8.58208	90.1496	100 - 22.2 - 3.16 - 0.339	HMDB0060106	15-Hydroperoxyeicosa-trienoate	0.0231046	4.04547	x	x	x
0.89_335.2198m/z	335.22	0.894883	M-H2O-H	C20H34O5	-8.29238	92.3476	100 - 22.2 - 3.38 - 0.385	HMDB0060045	15-keto-PGF1alpha	0.0331437	3.5205	x	x	x
1.08_341.1718m/z	341.172	1.0799	M+H-2H2O	C21H28O6	-7.71313	74.8861	100 - 23.3 - 3.82 - 0.469	HMDB0061016	16&alpha;-hydroxyprednisolone	0.00580223	2.52484	x	x	x
0.87_343.2267m/z	343.227	0.87345	M-H	C22H32O3	-3.26889	92.1299	100 - 24.3 - 3.43 - 0.358	HMDB0013621	16(17)-EpDPE	0.0469228	2.97884	x	x	x
1.14_311.1614m/z	311.161	1.13705	M+Na	C18H24O3	-1.19936	86.4952	100 - 19.9 - 2.48 - 0.233	HMDB0000431	16,17-Epiestriol	0.00754714	6.23101	x	x	x
1.09_643.3364m/z	643.336	1.08703	2M+K	C19H26O3	-5.22627	49.434	100 - 21 - 2.7 - 0.26	HMDB0006774	16a-Hydroxyandrost-4-ene-3,17-dione	0.0102565	2.20279	x	x	x
1.14_311.1614m/z	311.161	1.13705	M+Na	C18H24O3	-1.19936	86.4952	100 - 19.9 - 2.48 - 0.233	HMDB0000347	16b-Hydroxyestradiol	0.00754714	6.23101	x	x	x
0.87_343.2267m/z	343.227	0.87345	M-H	C22H32O3	-3.26889	92.1299	100 - 24.3 - 3.43 - 0.358	HMDB0060047	16-HDoHE	0.0469228	2.97884	x	x	x
0.89_335.2198m/z	335.22	0.894883	M-H	C20H32O4	-8.73658	92.5884	100 - 22.2 - 3.16 - 0.338	HMDB0010211	17,18-DiHETE	0.0331437	3.5205	x	x	x
1.14_311.1614m/z	311.161	1.13705	M+Na	C18H24O3	-1.19936	86.4952	100 - 19.9 - 2.48 - 0.233	HMDB0000356	17-Epiestriol	0.00754714	6.23101	x	x	x
0.87_343.2267m/z	343.227	0.87345	M-H	C22H32O3	-3.26889	92.1299	100 - 24.3 - 3.43 - 0.358	HMDB0010213	17-HDoHE	0.0469228	2.97884	x	x	x
1.08_341.1718m/z	341.172	1.0799	M+H-2H2O	C21H28O6	-7.71313	74.8861	100 - 23.3 - 3.82 - 0.469	HMDB0000332	18-Oxocortisol	0.00580223	2.52484	x	x	x
0.87_343.2267m/z	343.227	0.87345	M-H	C22H32O3	-3.26889	92.1299	100 - 24.3 - 3.43 - 0.358	HMDB0013620	19(20)-EpDPE	0.0469228	2.97884	x	x	x
0.87_343.2267m/z	343.227	0.87345	M-H2O-H	C22H34O4	-3.10635	91.8907	100 - 24.3 - 3.65 - 0.41	HMDB0010214	19,20-DiHDPA	0.0469228	2.97884	x	x	x
1.09_643.3364m/z	643.336	1.08703	2M+K	C19H26O3	-5.22627	49.434	100 - 21 - 2.7 - 0.26	HMDB0003955	19-Hydroxyandrost-4-ene-3,17-dione	0.0102565	2.20279	x	x	x
1.14_311.1614m/z	311.161	1.13705	M+H-2H2O	C20H26O5	-7.94767	87.4814	100 - 22.1 - 3.36 - 0.382	HMDB0041795	19-Noraldosterone	0.00754714	6.23101	x	x	x
1.09_643.3364m/z	643.336	1.08703	2M+K	C19H26O3	-5.22627	49.434	100 - 21 - 2.7 - 0.26	HMDB0003959	19-Oxotestosterone	0.0102565	2.20279	x	x	x
1.09_369.2261m/z	369.226	1.08705	M+FA-H	C19H32O4	-6.63218	81.6861	100 - 21.1 - 2.93 - 0.306	HMDB0031007	1-Acetoxy-2-hydroxy-16-heptadecyn-4-one	0.0461322	1.8152	x	x	x
1.03_659.3429m/z	659.343	1.0299	M-H2O-H	C36H54O12	-1.1294	56.5091	100 - 40 - 10.3 - 1.97 - 0.31	HMDB0033572	1-Acetyl-3,14,20-trihydroxywitha-5,24-dienolide 3-glucoside	0.0338444	1.95923	x	x	x
1.09_643.3364m/z	643.336	1.08703	2M+K	C19H26O3	-5.22627	49.434	100 - 21 - 2.7 - 0.26	HMDB0034028	2-(3,7-Dimethyl-2,6-octadienyl)-4-hydroxy-6-methoxyacetophenone	0.0102565	2.20279	x	x	x
1.09_181.1121n	385.213	1.08703	M+NH4, 2M+Na	C10H15NO2	9.96915	82.6548	100 - 11.4 - 1.01	HMDB0039838	2-(5-Methyl-2-furanyl)-3-piperidinol	0.006053	2.60221	x	x	x
1.04_180.1005m/z	180.1	1.04418	M+H	C10H13NO2	-7.9039	96.0022	100 - 11.4 - 1	HMDB0001189	2(N)-Methyl-norsalsolinol	0.0126338	2.5961	x	x	x
1.08_297.1326m/z	297.133	1.0799	M+FA-H	C14H20O4	-7.0255	96.2959	100 - 15.5 - 1.95 - 0.178	HMDB0033197	2,2,4,4-Tetramethyl-6-(1-oxobutyl)-1,3,5-cyclohexanetrione	0.0276363	2.35304	x	x	x
1.08_341.1718m/z	341.172	1.0799	M+H	C21H24O4	-8.5299	75.0576	100 - 23.1 - 3.38 - 0.369	HMDB0032737	2,2-Bis[4-(2,3-epoxypropoxy)phenyl]propane	0.00580223	2.52484	x	x	x
0.78_629.3699m/z	629.37	0.7813	M-H	C36H54O9	0.579151	84.0106	100 - 39.9 - 9.6 - 1.71 - 0.248	HMDB0034503	2,3,23-Triacetylsericic acid	0.0467717	4.03939	x	x	x
1.14_311.1614m/z	311.161	1.13705	M+H	C20H22O3	-8.87071	87.7284	100 - 22 - 2.92 - 0.288	HMDB0040742	2,3-Dehydrosalvipisone	0.00754714	6.23101	x	x	x
1.04_180.1005m/z	180.1	1.04418	M+H	C10H13NO2	-7.9039	96.0022	100 - 11.4 - 1	HMDB0040021	2,3-Dihydro-5-(3-hydroxypropanoyl)-1H-pyrrolizine	0.0126338	2.5961	x	x	x
1.02_459.2737m/z	459.274	1.01632	M-H	C27H40O6	-3.38891	90.2837	100 - 29.9 - 5.54 - 0.767	HMDB0030909	2,3-Secoporrigenin	0.00796533	2.43294	x	x	x
1.08_341.1718m/z	341.172	1.0799	M+H	C21H24O4	-8.5299	75.0576	100 - 23.1 - 3.38 - 0.369	HMDB0036401	2',4'-Dihydroxy-7-methoxy-8-prenylflavan	0.00580223	2.52484	x	x	x
1.14_311.1614m/z	311.161	1.13705	2M+H	C8H13NS	1.29745	77.8544	100 - 9.97 - 4.97 - 0.426	HMDB0040071	2,4-Dimethyl-5-propylthiazole	0.00754714	6.23101	x	x	x
1.14_311.1614m/z	311.161	1.13705	2M+H	C8H13NS	1.29745	77.8544	100 - 9.97 - 4.97 - 0.426	HMDB0040075	2,5-Diethyl-4-methylthiazole	0.00754714	6.23101	x	x	x
1.09_181.1121n	385.213	1.08703	M+NH4, 2M+Na	C10H15NO2	9.96915	82.6548	100 - 11.4 - 1.01	HMDB0039784	2,5-Dimethyl-4-(1-pyrrolidinyl)-3(2H)-furanone	0.006053	2.60221	x	x	x
1.14_311.1614m/z	311.161	1.13705	2M+H	C8H13NS	1.29745	77.8544	100 - 9.97 - 4.97 - 0.426	HMDB0040072	2,5-Dimethyl-4-propylthiazole	0.00754714	6.23101	x	x	x
1.08_341.1718m/z	341.172	1.0799	M+H	C21H24O4	-8.5299	75.0576	100 - 23.1 - 3.38 - 0.369	HMDB0036399	2',7-Dihydroxy-4'-methoxy-8-prenylflavan	0.00580223	2.52484	x	x	x
0.87_343.2267m/z	343.227	0.87345	M-H	C22H32O3	-3.26889	92.1299	100 - 24.3 - 3.43 - 0.358	HMDB0060048	20-HDoHE	0.0469228	2.97884	x	x	x
1.09_369.2261m/z	369.226	1.08705	M-H	C20H34O6	-5.80807	81.4153	100 - 22.3 - 3.59 - 0.432	HMDB0004049	20-Hydroxy-PGF2a	0.0461322	1.8152	x	x	x
0.77_465.3041m/z	465.304	0.767017	M-H2O-H	C30H44O5	6.29521	93.1833	100 - 33.1 - 6.34 - 0.89	HMDB0039689	21-Hydroxyisoglabrolide	0.0462051	2.13466	x	x	x
0.77_465.3041m/z	465.304	0.767017	M-H2O-H	C30H44O5	6.29521	93.1833	100 - 33.1 - 6.34 - 0.89	HMDB0035256	24-Hydroxyglabrolide	0.0462051	2.13466	x	x	x
1.02_459.2737m/z	459.274	1.01632	M-H2O-H	C27H42O7	-3.26129	90.0525	100 - 30 - 5.77 - 0.832	HMDB0041365	25-Acetylvulgaroside	0.00796533	2.43294	x	x	x
0.78_629.3699m/z	629.37	0.7813	M-H2O-H	C36H56O10	0.56307	84.0621	100 - 40 - 9.83 - 1.8 - 0.269	HMDB0041132	2a-Hydroxygypsogenin 3-O-b-D-glucoside	0.0467717	4.03939	x	x	x
1.14_311.1614m/z	311.161	1.13705	2M+H	C8H13NS	1.29745	77.8544	100 - 9.97 - 4.97 - 0.426	HMDB0040102	2-Butyl-4-methylthiazole	0.00754714	6.23101	x	x	x
1.14_311.1614m/z	311.161	1.13705	2M+H	C8H13NS	1.29745	77.8544	100 - 9.97 - 4.97 - 0.426	HMDB0040104	2-Ethyl-4-propylthiazole	0.00754714	6.23101	x	x	x
1.09_643.3364m/z	643.336	1.08703	2M+K	C19H26O3	-5.22627	49.434	100 - 21 - 2.7 - 0.26	HMDB0040927	2-Hexyl-5-[2-(4-hydroxy-3-methoxyphenyl)ethyl]furan	0.0102565	2.20279	x	x	x
1.14_311.1614m/z	311.161	1.13705	M+Na	C18H24O3	-1.19936	86.4952	100 - 19.9 - 2.48 - 0.233	HMDB0000338	2-Hydroxyestradiol	0.00754714	6.23101	x	x	x
1.09_643.3364m/z	643.336	1.08703	2M+K	C19H26O3	-5.22627	49.434	100 - 21 - 2.7 - 0.26	HMDB0000380	2-Hydroxyestradiol-3-methyl ether	0.0102565	2.20279	x	x	x
1.08_663.3133m/z	663.313	1.0799	2M+K	C20H24O3	8.13025	91.5658	100 - 22 - 2.92 - 0.289	HMDB0061027	2-hydroxyethinylestradiol	0.024748	2.61786	x	x	x
1.09_643.3364m/z	643.336	1.08703	2M+K	C19H26O3	-5.22627	49.434	100 - 21 - 2.7 - 0.26	HMDB0000405	2-Methoxyestradiol	0.0102565	2.20279	x	x	x
1.14_311.1614m/z	311.161	1.13705	2M+H	C8H13NS	1.29745	77.8544	100 - 9.97 - 4.97 - 0.426	HMDB0040035	2-Pentylthiazole	0.00754714	6.23101	x	x	x
1.14_311.1614m/z	311.161	1.13705	M+Na	C18H24O3	-1.19936	86.4952	100 - 19.9 - 2.48 - 0.233	HMDB0060353	2-Polyprenyl-3-methyl-6-methoxy-1,4-benzoquinone	0.00754714	6.23101	x	x	x
1.04_180.1005m/z	180.1	1.04418	M+NH4	C10H10O2	-8.73425	95.6941	100 - 11 - 0.958	HMDB0032611	3-(4-Methoxyphenyl)-2-propenal	0.0126338	2.5961	x	x	x
0.87_343.2267m/z	343.227	0.87345	M+FA-H	C21H30O	-3.77315	93.59	100 - 23.1 - 2.75 - 0.225	HMDB0033862	3-(8,11,14-Pentadecatrienyl)phenol	0.0469228	2.97884	x	x	x
1.09_181.1121n	385.213	1.08703	M+NH4, 2M+Na	C10H15NO2	9.96915	82.6548	100 - 11.4 - 1.01	HMDB0041806	3,4-Dimethoxyphenylethylamine	0.006053	2.60221	x	x	x
1.04_180.1005m/z	180.1	1.04418	M+H	C10H13NO2	-7.9039	96.0022	100 - 11.4 - 1	HMDB0041931	3,4-Methylenedioxyamphetamine	0.0126338	2.5961	x	x	x
1.04_180.1005m/z	180.1	1.04418	M+H	C10H13NO2	-7.9039	96.0022	100 - 11.4 - 1	HMDB0031811	3,5-Dimethylphenyl methylcarbamate	0.0126338	2.5961	x	x	x
1.04_180.1005m/z	180.1	1.04418	M+NH4	C10H10O2	-8.73425	95.6941	100 - 11 - 0.958	HMDB0038893	3,6-Dimethyl-2(3H)-benzofuranone	0.0126338	2.5961	x	x	x
1.08_297.1326m/z	297.133	1.0799	M-H	C15H22O6	-5.94142	94.791	100 - 16.7 - 2.54 - 0.269	HMDB0037560	3,7,8,15-Scirpenetetrol	0.0276363	2.35304	x	x	x
3.95_593.3334m/z	593.333	3.95372	2M+H	C16H24O5	2.3652	78.2235	100 - 17.8 - 2.51 - 0.26	HMDB0041551	3,8-Dihydroxy-6-methoxy-7(11)-eremophilen-12,8-olide	0.0050265	4.91808	x	x	x
1.02_392.2919n	391.285	1.01632	M-H, M+FA-H, M-H2O-H	C24H40O4	-1.86593	99.4468	100 - 26.6 - 4.21 - 0.494	HMDB0000411	3a,12b-Dihydroxy-5b-cholanoic acid	0.0363038	2.00116	x	x	x
0.93_337.2355m/z	337.236	0.9306	M+FA-H	C19H32O2	-9.9331	90.5401	100 - 21 - 2.5 - 0.218	HMDB0000383	3a,17a-Dihydroxy-5b-androstane	0.0231046	4.04547	x	x	x
1.02_392.2919n	391.285	1.01632	M-H, M+FA-H, M-H2O-H	C24H40O4	-1.86593	99.4468	100 - 26.6 - 4.21 - 0.494	HMDB0000384	3a,7a-Dihydroxycholanoic acid	0.0363038	2.00116	x	x	x
0.83_615.3594m/z	615.359	0.8313	M+FA-H	C34H50O7	9.63707	87.1734	100 - 37.6 - 8.31 - 1.35 - 0.178	HMDB0035605	3alpha,15alpha-Diacetoxy-(22R)-hydroxylanosta-7,9(11),24-trien-26-oic acid	0.0362019	4.25845	x	x	x
1.08_297.1326m/z	297.133	1.0799	M+FA-H	C14H20O4	-7.0255	96.2959	100 - 15.5 - 1.95 - 0.178	HMDB0036047	3alpha-Hydroxyoreadone	0.0276363	2.35304	x	x	x
1.02_392.2919n	391.285	1.01632	M-H, M+FA-H, M-H2O-H	C24H40O4	-1.86593	99.4468	100 - 26.6 - 4.21 - 0.494	HMDB0000348	3b,12a-Dihydroxy-5a-cholanoic acid	0.0363038	2.00116	x	x	x
1.02_392.2919n	391.285	1.01632	M-H, M+FA-H, M-H2O-H	C24H40O4	-1.86593	99.4468	100 - 26.6 - 4.21 - 0.494	HMDB0000438	3b,12a-Dihydroxy-5b-cholanoic acid	0.0363038	2.00116	x	x	x
1.02_392.2919n	391.285	1.01632	M-H, M+FA-H, M-H2O-H	C24H40O4	-1.86593	99.4468	100 - 26.6 - 4.21 - 0.494	HMDB0002585	3b,12b-Dihydroxy-5b-cholanoic acid	0.0363038	2.00116	x	x	x
0.93_337.2355m/z	337.236	0.9306	M+FA-H	C19H32O2	-9.9331	90.5401	100 - 21 - 2.5 - 0.218	HMDB0000412	3b,17a-Dihydroxy-5a-androstane	0.0231046	4.04547	x	x	x
0.93_337.2355m/z	337.236	0.9306	M+FA-H	C19H32O2	-9.9331	90.5401	100 - 21 - 2.5 - 0.218	HMDB0000369	3b,17b-Dihydroxyetiocholane	0.0231046	4.04547	x	x	x
1.02_392.2919n	391.285	1.01632	M-H, M+FA-H, M-H2O-H	C24H40O4	-1.86593	99.4468	100 - 26.6 - 4.21 - 0.494	HMDB0000361	3b,7a-Dihydroxy-5b-cholanoic acid	0.0363038	2.00116	x	x	x
1.08_401.2064m/z	401.206	1.0799	M+Cl	C21H34O5	-9.79788	96.3856	100 - 23.3 - 3.62 - 0.422	HMDB0000314	3b-Allotetrahydrocortisol	0.0383148	1.85489	x	x	x
1.14_311.1614m/z	311.161	1.13705	M+H-2H2O	C20H26O5	-7.94767	87.4814	100 - 22.1 - 3.36 - 0.382	HMDB0036690	3-Epinobilin	0.00754714	6.23101	x	x	x
1.08_297.1326m/z	297.133	1.0799	M+Cl	C12H24NO5+	-8.61504	97.7499	100 - 13.8 - 1.91 - 0.176	HMDB0061189	3-Hydroxyisovalerylcarnitine	0.0276363	2.35304	x	x	x
0.87_343.2267m/z	343.227	0.87345	M-H	C22H32O3	-3.26889	92.1299	100 - 24.3 - 3.43 - 0.358	HMDB0039885	3-Hydroxyneogrifolin	0.0469228	2.97884	x	x	x
1.09_181.1121n	385.213	1.08703	M+NH4, 2M+Na	C10H15NO2	9.96915	82.6548	100 - 11.4 - 1.01	HMDB0060748	3-O-Methyl-a-methyldopamine	0.006053	2.60221	x	x	x
0.83_645.3800m/z	645.38	0.8313	M-H2O-H	C40H56O8	0.549299	89.4703	100 - 44.2 - 11.2 - 2.06 - 0.306	HMDB0031837	3-O-trans-Feruloyleuscaphic acid	0.0457638	5.02971	x	x	x
1.14_311.1614m/z	311.161	1.13705	M+H-2H2O	C20H26O5	-7.94767	87.4814	100 - 22.1 - 3.36 - 0.382	HMDB0032896	3-Oxo-6b-angeloyloxy-7(11)-eremophilen-12,8a-olide	0.00754714	6.23101	x	x	x
0.88_297.2426m/z	297.243	0.8806	M-H	C18H34O3	-3.17045	94.5907	100 - 20 - 2.51 - 0.235	HMDB0010736	3-Oxooctadecanoic acid	0.0316053	1.81891	x	x	x
1.14_311.1614m/z	311.161	1.13705	M+H-H2O	C20H24O4	-8.38387	87.6048	100 - 22.1 - 3.14 - 0.335	HMDB0040760	4,4'-Dihydroxy-5,5'-diisopropyl-2,2'-dimethyl-3,6-biphenyldione	0.00754714	6.23101	x	x	x
1.04_180.1005m/z	180.1	1.04418	M+NH4	C10H10O2	-8.73425	95.6941	100 - 11 - 0.958	HMDB0029714	4,5-Dihydro-1-benzoxepin-3(2H)-one	0.0126338	2.5961	x	x	x
1.14_311.1614m/z	311.161	1.13705	2M+H	C8H13NS	1.29745	77.8544	100 - 9.97 - 4.97 - 0.426	HMDB0040074	4,5-Dimethyl-2-(1-methylethyl)thiazole	0.00754714	6.23101	x	x	x
1.14_311.1614m/z	311.161	1.13705	2M+H	C8H13NS	1.29745	77.8544	100 - 9.97 - 4.97 - 0.426	HMDB0040073	4,5-Dimethyl-2-propylthiazole	0.00754714	6.23101	x	x	x
1.08_341.1718m/z	341.172	1.0799	M+H	C21H24O4	-8.5299	75.0576	100 - 23.1 - 3.38 - 0.369	HMDB0034010	4',7-Dihydroxy-2'-methoxy-3'-prenylisoflavan	0.00580223	2.52484	x	x	x
1.14_311.1614m/z	311.161	1.13705	2M+H	C8H13NS	1.29745	77.8544	100 - 9.97 - 4.97 - 0.426	HMDB0040103	4-Butyl-2-methylthiazole	0.00754714	6.23101	x	x	x
1.14_311.1614m/z	311.161	1.13705	2M+H	C8H13NS	1.29745	77.8544	100 - 9.97 - 4.97 - 0.426	HMDB0040063	4-Butyl-5-methylthiazole	0.00754714	6.23101	x	x	x
1.14_311.1614m/z	311.161	1.13705	2M+H	C8H13NS	1.29745	77.8544	100 - 9.97 - 4.97 - 0.426	HMDB0040105	4-Ethyl-2-propylthiazole	0.00754714	6.23101	x	x	x
1.14_311.1614m/z	311.161	1.13705	2M+H	C8H13NS	1.29745	77.8544	100 - 9.97 - 4.97 - 0.426	HMDB0040064	4-Ethyl-5-propylthiazole	0.00754714	6.23101	x	x	x
0.87_343.2267m/z	343.227	0.87345	M-H	C22H32O3	-3.26889	92.1299	100 - 24.3 - 3.43 - 0.358	HMDB0060049	4-HDoHE	0.0469228	2.97884	x	x	x
1.08_663.3133m/z	663.313	1.0799	2M+K	C20H24O3	8.13025	91.5658	100 - 22 - 2.92 - 0.289	HMDB0040761	4'-Hydroxy-5,5'-diisopropyl-2,2'-dimethyl-3,4-biphenylquinone	0.024748	2.61786	x	x	x
0.87_343.2267m/z	343.227	0.87345	M-H	C22H32O3	-3.26889	92.1299	100 - 24.3 - 3.43 - 0.358	HMDB0060112	4-Hydroxy-all-trans-retinyl acetate	0.0469228	2.97884	x	x	x
1.14_311.1614m/z	311.161	1.13705	M+Na	C18H24O3	-1.19936	86.4952	100 - 19.9 - 2.48 - 0.233	HMDB0005896	4-Hydroxyestradiol	0.00754714	6.23101	x	x	x
1.14_311.1614m/z	311.161	1.13705	M+Na	C18H24O3	-1.19936	86.4952	100 - 19.9 - 2.48 - 0.233	HMDB0060999	4-hydroxystradiol	0.00754714	6.23101	x	x	x
1.09_643.3364m/z	643.336	1.08703	2M+K	C19H26O3	-5.22627	49.434	100 - 21 - 2.7 - 0.26	HMDB0012782	4-Methoxy-17beta-estradiol	0.0102565	2.20279	x	x	x
1.09_343.1630m/z	343.163	1.08703	M+2Na-H	C20H26O2	-4.97779	58.1414	100 - 22 - 2.72 - 0.243	HMDB0012794	4-Oxoretinal	0.00714182	2.96697	x	x	x
1.09_181.1121n	385.213	1.08703	M+NH4, 2M+Na	C10H15NO2	9.96915	82.6548	100 - 11.4 - 1.01	HMDB0040038	5-(1-Pyrrolidinylmethyl)-2-furanmethanol	0.006053	2.60221	x	x	x
0.89_335.2198m/z	335.22	0.894883	M-H	C20H32O4	-8.73658	92.5884	100 - 22.2 - 3.16 - 0.338	HMDB0062615	5(S),11(R)-DiHETE	0.0331437	3.5205	x	x	x
0.89_335.2198m/z	335.22	0.894883	M-H	C20H32O4	-8.73658	92.5884	100 - 22.2 - 3.16 - 0.338	HMDB0062749	5(S),15(R)-DiHETE	0.0331437	3.5205	x	x	x
0.89_335.2198m/z	335.22	0.894883	M-H	C20H32O4	-8.73658	92.5884	100 - 22.2 - 3.16 - 0.338	HMDB0001193	5(S)-Hydroperoxyeicosatetraenoic acid	0.0331437	3.5205	x	x	x
0.89_335.2198m/z	335.22	0.894883	M-H	C20H32O4	-8.73658	92.5884	100 - 22.2 - 3.16 - 0.338	HMDB0062409	5,12-dihydroxy-6,8,10,14-eicosatetraenoic acid	0.0331437	3.5205	x	x	x
0.89_335.2198m/z	335.22	0.894883	M-H	C20H32O4	-8.73658	92.5884	100 - 22.2 - 3.16 - 0.338	HMDB0010216	5,15-DiHETE	0.0331437	3.5205	x	x	x
0.89_335.2198m/z	335.22	0.894883	M-H	C20H32O4	-8.73658	92.5884	100 - 22.2 - 3.16 - 0.338	HMDB0062614	5,20-DiHETE	0.0331437	3.5205	x	x	x
0.93_337.2355m/z	337.236	0.9306	M-H	C20H34O4	-8.58208	90.1496	100 - 22.2 - 3.16 - 0.339	HMDB0002343	5,6-DHET	0.0231046	4.04547	x	x	x
1.09_369.2261m/z	369.226	1.08705	M-H2O-H	C20H36O7	-5.53863	81.502	100 - 22.3 - 3.81 - 0.48	HMDB0012109	5,6-Dihydroxyprostaglandin F1a	0.0461322	1.8152	x	x	x
0.87_351.2513m/z	351.251	0.87345	M+FA-H	C20H34O2	-8.96603	92.2528	100 - 22.1 - 2.74 - 0.246	HMDB0010378	5,8,11-Eicosatrienoic acid	0.0389511	4.74752	x	x	x
0.93_337.2355m/z	337.236	0.9306	M+FA-H	C19H32O2	-9.9331	90.5401	100 - 21 - 2.5 - 0.218	HMDB0000458	5a-Androstane-3a,17a-diol	0.0231046	4.04547	x	x	x
0.93_337.2355m/z	337.236	0.9306	M+FA-H	C19H32O2	-9.9331	90.5401	100 - 21 - 2.5 - 0.218	HMDB0000493	5a-Androstane-3b,17b-diol	0.0231046	4.04547	x	x	x
1.08_401.2064m/z	401.206	1.0799	M+Cl	C21H34O5	-9.79788	96.3856	100 - 23.3 - 3.62 - 0.422	HMDB0000526	5a-Tetrahydrocortisol	0.0383148	1.85489	x	x	x
1.03_306.1814n	307.189	1.0299	M+H, M+Na	C18H26O4	-5.69708	86.608	100 - 19.9 - 2.7 - 0.275	HMDB0012799	5'-Carboxy-gamma-chromanol	0.014503	2.45919	x	x	x
1.08_341.1718m/z	341.172	1.0799	M+H	C21H24O4	-8.5299	75.0576	100 - 23.1 - 3.38 - 0.369	HMDB0030799	5-Deoxymyricanone	0.00580223	2.52484	x	x	x
1.14_311.1614m/z	311.161	1.13705	M+H-H2O	C20H24O4	-8.38387	87.6048	100 - 22.1 - 3.14 - 0.335	HMDB0032954	5-Geranyloxy-7-methoxycoumarin	0.00754714	6.23101	x	x	x
0.88_297.2426m/z	297.243	0.8806	M-H	C18H34O3	-3.17045	94.5907	100 - 20 - 2.51 - 0.235	HMDB0031127	5-Hexyltetrahydro-2-furanoctanoic acid	0.0316053	1.81891	x	x	x
0.89_335.2198m/z	335.22	0.894883	M-H	C20H32O4	-8.73658	92.5884	100 - 22.2 - 3.16 - 0.338	HMDB0011135	5-HPETE	0.0331437	3.5205	x	x	x
1.14_311.1614m/z	311.161	1.13705	M+H-H2O	C20H24O4	-8.38387	87.6048	100 - 22.1 - 3.14 - 0.335	HMDB0029524	5-Hydroxy-7-(4-hydroxy-3-methoxyphenyl)-1-phenyl-3-heptanone	0.00754714	6.23101	x	x	x
1.08_663.3133m/z	663.313	1.0799	2M+K	C20H24O3	8.13025	91.5658	100 - 22 - 2.92 - 0.289	HMDB0033294	5-Methoxy-7-(4-hydroxyphenyl)-1-phenyl-3-heptanone	0.024748	2.61786	x	x	x
0.88_297.2426m/z	297.243	0.8806	M-H	C18H34O3	-3.17045	94.5907	100 - 20 - 2.51 - 0.235	HMDB0034074	5-Oxooctadecanoic acid	0.0316053	1.81891	x	x	x
0.93_337.2355m/z	337.236	0.9306	M-H	C20H34O4	-8.58208	90.1496	100 - 22.2 - 3.16 - 0.339	HMDB0012838	6,7-dihydro-12-epi-LTB4	0.0231046	4.04547	x	x	x
0.89_335.2198m/z	335.22	0.894883	M-H	C20H32O4	-8.73658	92.5884	100 - 22.2 - 3.16 - 0.338	HMDB0012839	6,7-dihydro-5-oxo-12-epi-LTB4	0.0331437	3.5205	x	x	x
1.09_369.2261m/z	369.226	1.08705	M-H	C20H34O6	-5.80807	81.4153	100 - 22.3 - 3.59 - 0.432	HMDB0002886	6-Keto-prostaglandin F1a	0.0461322	1.8152	x	x	x
0.89_335.2198m/z	335.22	0.894883	M-H	C20H32O4	-8.73658	92.5884	100 - 22.2 - 3.16 - 0.338	HMDB0005088	6-trans-12-epi-Leukotriene B4	0.0331437	3.5205	x	x	x
0.89_335.2198m/z	335.22	0.894883	M-H	C20H32O4	-8.73658	92.5884	100 - 22.2 - 3.16 - 0.338	HMDB0005087	6-trans-Leukotriene B4	0.0331437	3.5205	x	x	x
1.14_311.1614m/z	311.161	1.13705	M+K	C15H28O4	-1.82871	84.45	100 - 16.7 - 2.13 - 0.201	HMDB0035918	7(14)-Bisabolene-2,3,10,11-tetrol	0.00754714	6.23101	x	x	x
1.08_280.1478n	315.125	1.0799	M-H2O-H, M+Cl	C19H20O2	5.0918	93.6118	100 - 20.9 - 2.47 - 0.214	HMDB0033295	7-(4-Hydroxyphenyl)-1-phenyl-4-hepten-3-one	0.0410091	2.01091	x	x	x
1.02_392.2919n	391.285	1.01632	M-H, M+FA-H, M-H2O-H	C24H40O4	-1.86593	99.4468	100 - 26.6 - 4.21 - 0.494	HMDB0002488	7a,12b-dihydroxy-5b-Cholan-24-oic acid	0.0363038	2.00116	x	x	x
1.09_643.3364m/z	643.336	1.08703	2M+K	C19H26O3	-5.22627	49.434	100 - 21 - 2.7 - 0.26	HMDB0006771	7a-Hydroxyandrost-4-ene-3,17-dione	0.0102565	2.20279	x	x	x
1.14_311.1614m/z	311.161	1.13705	M+Na	C18H24O3	-1.19936	86.4952	100 - 19.9 - 2.48 - 0.233	HMDB0062741	7alpha-hydroxyestradiol	0.00754714	6.23101	x	x	x
1.02_392.2919n	391.285	1.01632	M-H, M+FA-H, M-H2O-H	C24H40O4	-1.86593	99.4468	100 - 26.6 - 4.21 - 0.494	HMDB0002451	7b,12a-Dihydroxycholanoic acid	0.0363038	2.00116	x	x	x
0.87_343.2267m/z	343.227	0.87345	M-H	C22H32O3	-3.26889	92.1299	100 - 24.3 - 3.43 - 0.358	HMDB0060050	7-HDoHE	0.0469228	2.97884	x	x	x
1.14_311.1614m/z	311.161	1.13705	2M+H	C8H13NS	1.29745	77.8544	100 - 9.97 - 4.97 - 0.426	HMDB0038434	7-Isothiocyanato-1-heptene	0.00754714	6.23101	x	x	x
1.14_311.1614m/z	311.161	1.13705	M+H-2H2O	C20H26O5	-7.94767	87.4814	100 - 22.1 - 3.36 - 0.382	HMDB0040795	7'-O-Methylmarmin	0.00754714	6.23101	x	x	x
0.89_335.2198m/z	335.22	0.894883	M-H	C20H32O4	-8.73658	92.5884	100 - 22.2 - 3.16 - 0.338	HMDB0004699	8(S)-HPETE	0.0331437	3.5205	x	x	x
0.87_351.2513m/z	351.251	0.87345	M+FA-H	C20H34O2	-8.96603	92.2528	100 - 22.1 - 2.74 - 0.246	HMDB0002925	8,11,14-Eicosatrienoic acid	0.0389511	4.74752	x	x	x
0.89_335.2198m/z	335.22	0.894883	M-H	C20H32O4	-8.73658	92.5884	100 - 22.2 - 3.16 - 0.338	HMDB0010219	8,15-DiHETE	0.0331437	3.5205	x	x	x
0.89_335.2198m/z	335.22	0.894883	M-H	C20H32O4	-8.73658	92.5884	100 - 22.2 - 3.16 - 0.338	HMDB0062687	8,20-DiHETE	0.0331437	3.5205	x	x	x
0.93_337.2355m/z	337.236	0.9306	M-H	C20H34O4	-8.58208	90.1496	100 - 22.2 - 3.16 - 0.339	HMDB0002311	8,9-DiHETrE	0.0231046	4.04547	x	x	x
0.87_343.2267m/z	343.227	0.87345	M-H	C22H32O3	-3.26889	92.1299	100 - 24.3 - 3.43 - 0.358	HMDB0060051	8-HDoHE	0.0469228	2.97884	x	x	x
0.88_297.2426m/z	297.243	0.8806	M+FA-H	C17H32O	-3.74869	96.0934	100 - 18.8 - 1.87 - 0.131	HMDB0041335	8-Heptadecenal	0.0316053	1.81891	x	x	x
0.89_335.2198m/z	335.22	0.894883	M-H2O-H	C20H34O5	-8.29238	92.3476	100 - 22.2 - 3.38 - 0.385	HMDB0006562	8-iso-13,14-dihydro-15-keto-PGF2a	0.0331437	3.5205	x	x	x
0.89_335.2198m/z	335.22	0.894883	M-H	C20H32O4	-8.73658	92.5884	100 - 22.2 - 3.16 - 0.338	HMDB0002236	8-iso-PGA1	0.0331437	3.5205	x	x	x
0.89_335.2198m/z	335.22	0.894883	M-H2O-H	C20H34O5	-8.29238	92.3476	100 - 22.2 - 3.38 - 0.385	HMDB0004686	8-Isoprostaglandin E1	0.0331437	3.5205	x	x	x
0.89_335.2198m/z	335.22	0.894883	M-H2O-H	C20H34O5	-8.29238	92.3476	100 - 22.2 - 3.38 - 0.385	HMDB0005083	8-Isoprostaglandin F2a	0.0331437	3.5205	x	x	x
0.89_335.2198m/z	335.22	0.894883	M-H2O-H	C20H34O5	-8.29238	92.3476	100 - 22.2 - 3.38 - 0.385	HMDB0002115	8-isoprostaglandin PGF2b	0.0331437	3.5205	x	x	x
1.14_311.1614m/z	311.161	1.13705	M+H-H2O	C20H24O4	-8.38387	87.6048	100 - 22.1 - 3.14 - 0.335	HMDB0030728	8-Methoxygravelliferone	0.00754714	6.23101	x	x	x
0.88_297.2426m/z	297.243	0.8806	M-H	C18H34O3	-3.17045	94.5907	100 - 20 - 2.51 - 0.235	HMDB0061650	9,10-epoxyoctadecanoic acid	0.0316053	1.81891	x	x	x
0.89_335.2198m/z	335.22	0.894883	M-H	C20H32O4	-8.73658	92.5884	100 - 22.2 - 3.16 - 0.338	HMDB0039171	9alpha-(3-Methylbutanoyloxy)-4S-hydroxy-10(14)-oplopen-3-one	0.0331437	3.5205	x	x	x
0.89_335.2198m/z	335.22	0.894883	M-H	C20H32O4	-8.73658	92.5884	100 - 22.2 - 3.16 - 0.338	HMDB0060103	9-Deoxy-delta12-PGD2	0.0331437	3.5205	x	x	x
0.88_297.2426m/z	297.243	0.8806	M-H	C18H34O3	-3.17045	94.5907	100 - 20 - 2.51 - 0.235	HMDB0030979	9-Oxooctadecanoic acid	0.0316053	1.81891	x	x	x
0.89_335.2198m/z	335.22	0.894883	M-H	C20H32O4	-8.73658	92.5884	100 - 22.2 - 3.16 - 0.338	HMDB0060098	9-peroxy-5Z,7E,11Z,14Z-eicosatetraenoate	0.0331437	3.5205	x	x	x
1.09_643.3364m/z	643.336	1.08703	2M+K	C19H26O3	-5.22627	49.434	100 - 21 - 2.7 - 0.26	HMDB0041204	Acetylpanaxydol	0.0102565	2.20279	x	x	x
1.09_655.2857m/z	655.286	1.08703	2M+K	C17H24O5	-3.56745	83.4389	100 - 18.9 - 2.71 - 0.287	HMDB0030496	ACRL Toxin II	0.0014945	2.36422	x	x	x
1.02_459.2737m/z	459.274	1.01632	M+FA-H	C26H38O4	-3.76524	91.7054	100 - 28.7 - 4.79 - 0.588	HMDB0030140	Adlupulone	0.00796533	2.43294	x	x	x
1.02_392.2919n	391.285	1.01632	M-H, M+FA-H, M-H2O-H	C24H40O4	-1.86593	99.4468	100 - 26.6 - 4.21 - 0.494	HMDB0000514	Allochenodeoxycholic acid	0.0363038	2.00116	x	x	x
1.02_392.2919n	391.285	1.01632	M-H, M+FA-H, M-H2O-H	C24H40O4	-1.86593	99.4468	100 - 26.6 - 4.21 - 0.494	HMDB0000478	Allodeoxycholic acid	0.0363038	2.00116	x	x	x
1.09_343.1630m/z	343.163	1.08703	M+2Na-H	C20H26O2	-4.97779	58.1414	100 - 22 - 2.72 - 0.243	HMDB0060092	all-trans-3,4-Didehydroretinoate	0.00714182	2.96697	x	x	x
1.04_180.1005m/z	180.1	1.04418	M+NH4	C10H10O2	-8.73425	95.6941	100 - 11 - 0.958	HMDB0040592	Allyl benzoate	0.0126338	2.5961	x	x	x
1.11_358.1796m/z	358.18	1.10847	M+K	C19H29NO3	5.35058	59.4544	100 - 21.4 - 2.79 - 0.271	HMDB0061098	alpha-dihydrotetrabenazine	0.0346963	2.60689	x	x	x
1.04_180.1005m/z	180.1	1.04418	M+H	C10H13NO2	-7.9039	96.0022	100 - 11.4 - 1	HMDB0029223	alpha-Methylphenylalanine	0.0126338	2.5961	x	x	x
1.09_673.2948m/z	673.295	1.08703	2M+K	C18H23NO4	9.78499	86.2255	100 - 20.3 - 2.77 - 0.284	HMDB0061077	alpha-oxycodol	0.01094	2.37758	x	x	x
1.08_663.3133m/z	663.313	1.0799	2M+Na	C18H24O5	-1.00729	89.9913	100 - 19.9 - 2.91 - 0.316	HMDB0041824	alpha-Zearalenol	0.024748	2.61786	x	x	x
0.87_343.2267m/z	343.227	0.87345	M-H	C22H32O3	-3.26889	92.1299	100 - 24.3 - 3.43 - 0.358	HMDB0033896	Anacardic acid	0.0469228	2.97884	x	x	x
0.93_337.2355m/z	337.236	0.9306	M+FA-H	C19H32O2	-9.9331	90.5401	100 - 21 - 2.5 - 0.218	HMDB0060437	Androstan-3alpha,17beta-diol	0.0231046	4.04547	x	x	x
0.93_337.2355m/z	337.236	0.9306	M+FA-H	C19H32O2	-9.9331	90.5401	100 - 21 - 2.5 - 0.218	HMDB0000495	Androstanediol	0.0231046	4.04547	x	x	x
0.87_343.2267m/z	343.227	0.87345	M-H2O-H	C22H34O4	-3.10635	91.8907	100 - 24.3 - 3.65 - 0.41	HMDB0033398	Annoglabasin B	0.0469228	2.97884	x	x	x
0.87_343.2267m/z	343.227	0.87345	M-H2O-H	C22H34O4	-3.10635	91.8907	100 - 24.3 - 3.65 - 0.41	HMDB0031137	Annosquamosin A	0.0469228	2.97884	x	x	x
1.14_311.1614m/z	311.161	1.13705	M+H-2H2O	C20H26O5	-7.94767	87.4814	100 - 22.1 - 3.36 - 0.382	HMDB0034605	Annuolide G	0.00754714	6.23101	x	x	x
1.09_673.2948m/z	673.295	1.08703	2M+K	C18H23NO4	9.78499	86.2255	100 - 20.3 - 2.77 - 0.284	HMDB0015234	Arbutamine	0.01094	2.37758	x	x	x
1.08_341.1718m/z	341.172	1.0799	M+K	C12H26N6O3	6.74136	71.2509	100 - 15.6 - 1.76 - 0.148	HMDB0028714	Arginyl-Lysine	0.00580223	2.52484	x	x	x
1.11_358.1796m/z	358.18	1.10847	M+K	C19H29NO3	5.35058	59.4544	100 - 21.4 - 2.79 - 0.271	HMDB0060578	b-Dihydrotetrabenazine	0.0346963	2.60689	x	x	x
1.08_401.2064m/z	401.206	1.0799	M+Cl	C21H34O5	-9.79788	96.3856	100 - 23.3 - 3.62 - 0.422	HMDB0013221	Beta-Cortolone	0.0383148	1.85489	x	x	x
0.83_615.3594m/z	615.359	0.8313	M+Cl	C40H52O3	-2.91778	82.5036	100 - 44 - 10.1 - 1.59 - 0.194	HMDB0039143	beta-Doradecin	0.0362019	4.25845	x	x	x
1.09_181.1121n	385.213	1.08703	M+NH4, 2M+Na	C10H15NO2	9.96915	82.6548	100 - 11.4 - 1.01	HMDB0033868	beta-O-Methylynephrine	0.006053	2.60221	x	x	x
1.09_673.2948m/z	673.295	1.08703	2M+K	C18H23NO4	9.78499	86.2255	100 - 20.3 - 2.77 - 0.284	HMDB0061078	beta-oxycodol	0.01094	2.37758	x	x	x
1.08_663.3133m/z	663.313	1.0799	2M+Na	C18H24O5	-1.00729	89.9913	100 - 19.9 - 2.91 - 0.316	HMDB0041838	beta-Zearalenol	0.024748	2.61786	x	x	x
1.08_663.3133m/z	663.313	1.0799	2M+Na	C18H24O5	-1.00729	89.9913	100 - 19.9 - 2.91 - 0.316	HMDB0032698	Bis(2-methylpropanoyloxy)-9,10-epoxy-p-mentha-1,3,5-triene	0.024748	2.61786	x	x	x
1.09_887.4512m/z	887.451	1.08703	2M+Na	C28H33ClN2	-5.1767	68.1608	100 - 31.4 - 36.7 - 10.5 - 1.56 - 0.15	HMDB0014498	Buclizine	0.0198284	2.22433	x	x	x
1.09_643.3364m/z	643.336	1.08703	M+H-H2O	C32H52O14	6.01321	58.3917	100 - 35.7 - 9.08 - 1.72 - 0.273	HMDB0002318	Capsianoside I	0.0102565	2.20279	x	x	x
1.09_644.3439n	609.33	1.08703	M+H-2H2O, M+Na	C32H52O13	4.84781	91.7159	100 - 35.7 - 8.86 - 1.65 - 0.254	HMDB0030736	Capsianoside IV	0.00172366	2.25025	x	x	x
1.03_306.1814n	307.189	1.0299	M+H, M+Na	C18H26O4	-5.69708	86.608	100 - 19.9 - 2.7 - 0.275	HMDB0034780	Capsiate	0.014503	2.45919	x	x	x
1.09_673.2932m/z	673.293	1.08705	M+FA-H	C35H40N4O7	8.47757	83.1047	100 - 40 - 9.25 - 1.56 - 0.212	HMDB0035528	Capsicum annuum Fluorescent chlorophyll catabolite	0.0248529	2.5834	x	x	x
1.04_180.1005m/z	180.1	1.04418	M+NH4	C10H10O2	-8.73425	95.6941	100 - 11 - 0.958	HMDB0033830	Cassiastearoptene	0.0126338	2.5961	x	x	x
1.09_343.1630m/z	343.163	1.08703	M+NH4	C19H19NO4	-6.99091	57.9595	100 - 21.3 - 2.98 - 0.312	HMDB0033354	Cassythicine	0.00714182	2.96697	x	x	x
5.65_384.0007m/z	384.001	5.64675	M-H2O-H	C9H15N3O11P2	0.988985	90.2971	100 - 11.4 - 2.86 - 0.276	HMDB0001546	CDP	0.0222315	2.65808	x	x	x
1.02_392.2919n	391.285	1.01632	M-H, M+FA-H, M-H2O-H	C24H40O4	-1.86593	99.4468	100 - 26.6 - 4.21 - 0.494	HMDB0000518	Chenodeoxycholic acid	0.0363038	2.00116	x	x	x
1.00_595.2566m/z	595.257	1.00203	M-H	C34H36N4O6	0.717097	67.5196	100 - 38.9 - 8.59 - 1.38 - 0.178	HMDB0059948	Chlorin E6	0.0466356	1.96675	x	x	x
0.77_465.3041m/z	465.304	0.767017	M-H	C27H46O4S	-0.691052	95.608	100 - 30.7 - 9.89 - 2.04 - 0.322	HMDB0000653	Cholesterol sulfate	0.0462051	2.13466	x	x	x
1.05_539.3035m/z	539.303	1.05133	M-H	C32H44O7	3.78471	84.0917	100 - 35.4 - 7.51 - 1.18 - 0.15	HMDB0015480	Ciclesonide	0.0147221	1.50607	x	x	x
1.11_358.1796m/z	358.18	1.10847	M+H	C22H22F3N	5.31695	60.9549	100 - 24.4 - 2.85 - 0.212	HMDB0015147	Cinacalcet	0.0346963	2.60689	x	x	x
1.04_180.1005m/z	180.1	1.04418	M+NH4	C10H10O2	-8.73425	95.6941	100 - 11 - 0.958	HMDB0040577	Cinnamyl formate	0.0126338	2.5961	x	x	x
1.09_181.1121n	385.213	1.08703	M+NH4, 2M+Na	C10H15NO2	9.96915	82.6548	100 - 11.4 - 1.01	HMDB0035195	cis-6-Nitro-p-mentha-1(7),2-diene	0.006053	2.60221	x	x	x
1.04_615.3154m/z	615.315	1.03703	M+H-H2O	C34H48O11	-1.56924	92.258	100 - 37.7 - 9.18 - 1.67 - 0.251	HMDB0033207	Coagulin R 3-glucoside	0.0494915	2.44119	x	x	x
1.09_673.2948m/z	673.295	1.08703	2M+K	C18H23NO4	9.78499	86.2255	100 - 20.3 - 2.77 - 0.284	HMDB0041860	Cocaethylene	0.01094	2.37758	x	x	x
1.08_341.1718m/z	341.172	1.0799	M+Na	C19H26O4	-1.55856	73.9901	100 - 21 - 2.92 - 0.304	HMDB0030064	Cohulupone	0.00580223	2.52484	x	x	x
0.83_571.2724m/z	571.272	0.8313	M+Cl	C29H44O9	8.32429	74.0862	100 - 32.2 - 6.87 - 1.1 - 0.144	HMDB0041137	Corchorosol A	0.0167429	5.65293	x	x	x
1.09_352.1536n	333.136	1.09418	M-H2O-H, M-H	C18H24O7	4.00636	97.968	100 - 20 - 3.34 - 0.401	HMDB0029972	Coriandrone D	0.0394312	2.2326	x	x	x
1.08_401.2064m/z	401.206	1.0799	M+Cl	C21H34O5	-9.79788	96.3856	100 - 23.3 - 3.62 - 0.422	HMDB0003128	Cortolone	0.0383148	1.85489	x	x	x
1.05_539.3035m/z	539.303	1.05133	M-H2O-H	C32H46O8	3.66263	83.9625	100 - 35.4 - 7.74 - 1.26 - 0.166	HMDB0034927	Cucurbitacin B	0.0147221	1.50607	x	x	x
0.99_571.3243m/z	571.324	0.994883	2M+K	C18H22N2	8.50132	74.7231	100 - 20.5 - 1.98 - 0.122	HMDB0015307	Cyclizine	0.0220493	3.2937	x	x	x
1.09_294.1118n	329.104	1.08705	M-H, M+Cl	C15H18O6	4.81347	97.2986	100 - 16.7 - 2.53 - 0.268	HMDB0039825	Cyclocalopin F	0.0404516	1.91091	x	x	x
1.02_392.2919n	391.285	1.01632	M-H, M+FA-H, M-H2O-H	C24H40O4	-1.86593	99.4468	100 - 26.6 - 4.21 - 0.494	HMDB0000626	Deoxycholic acid	0.0363038	2.00116	x	x	x
3.95_591.3170m/z	591.317	3.94658	M+Na	C30H48O10	5.27059	91.3782	100 - 33.4 - 7.45 - 1.25 - 0.172	HMDB0002596	Deoxycholic acid 3-glucuronide	0.00701795	2.63183	x	x	x
1.04_180.1005m/z	180.1	1.04418	M+H-H2O	C10H15NO3	-7.18168	95.8793	100 - 11.5 - 1.21	HMDB0060558	Desglymidodrine	0.0126338	2.5961	x	x	x
0.99_571.3243m/z	571.324	0.994883	2M+K	C18H22N2	8.50132	74.7231	100 - 20.5 - 1.98 - 0.122	HMDB0015282	Desipramine	0.0220493	3.2937	x	x	x
1.49_135.0015m/z	135.002	1.48565	M+H-2H2O	C4H11O3PS	-7.40245	90.2028	100 - 5.37 - 5.25 - 0.241	HMDB0001460	Diethylthiophosphate	0.0208324	9.29695	x	x	x
0.93_337.2355m/z	337.236	0.9306	M+FA-H	C19H32O2	-9.9331	90.5401	100 - 21 - 2.5 - 0.218	HMDB0000554	Dihydroandrosterone	0.0231046	4.04547	x	x	x
1.09_655.2857m/z	655.286	1.08703	2M+K	C17H24O5	-3.56745	83.4389	100 - 18.9 - 2.71 - 0.287	HMDB0036489	Dihydrocumambrin A	0.0014945	2.36422	x	x	x
0.87_343.2267m/z	343.227	0.87345	M-H2O-H	C22H34O4	-3.10635	91.8907	100 - 24.3 - 3.65 - 0.41	HMDB0036315	Dimethyl ent-16alpha-kaurane-17,19-dioate	0.0469228	2.97884	x	x	x
0.83_571.2724m/z	571.272	0.8313	M-H2O-H	C36H38N4O4	1.58227	77.9256	100 - 41 - 9.01 - 1.4 - 0.17	HMDB0000810	Dimethylprotoporphyrin IX dimethyl ester	0.0167429	5.65293	x	x	x
3.95_591.3170m/z	591.317	3.94658	M+H	C33H42N4O6	-1.26661	92.9242	100 - 37.9 - 8.21 - 1.3 - 0.164	HMDB0004158	D-Urobilinogen	0.00701795	2.63183	x	x	x
1.09_590.3104n	591.318	1.08703	M+H, M+K, M+H-2H2O	C33H42N4O6	-0.0790079	91.1143	100 - 37.9 - 8.21 - 1.3 - 0.164	HMDB0004158	D-Urobilinogen	0.0186049	2.23019	x	x	x
1.08_341.1718m/z	341.172	1.0799	M+K	C17H26N4O	-6.56981	73.9073	100 - 20.2 - 2.14 - 0.159	HMDB0015216	Emedastine	0.00580223	2.52484	x	x	x
0.89_335.2198m/z	335.22	0.894883	M-H	C20H32O4	-8.73658	92.5884	100 - 22.2 - 3.16 - 0.338	HMDB0039441	ent-1(10)-Halimene-15,19-dioic acid	0.0331437	3.5205	x	x	x
0.87_343.2267m/z	343.227	0.87345	M-H2O-H	C22H34O4	-3.10635	91.8907	100 - 24.3 - 3.65 - 0.41	HMDB0041495	ent-16a-Hydroxy-17-acetoxy-19-kauranal	0.0469228	2.97884	x	x	x
1.14_311.1614m/z	311.161	1.13705	M+H-2H2O	C20H26O5	-7.94767	87.4814	100 - 22.1 - 3.36 - 0.382	HMDB0035812	Epirosmanol	0.00754714	6.23101	x	x	x
0.87_343.2267m/z	343.227	0.87345	M-H2O-H	C22H34O4	-3.10635	91.8907	100 - 24.3 - 3.65 - 0.41	HMDB0036704	Epoxysiderol	0.0469228	2.97884	x	x	x
1.02_459.2737m/z	459.274	1.01632	M-H2O-H	C27H42O7	-3.26129	90.0525	100 - 30 - 5.77 - 0.832	HMDB0031896	Erinacine D	0.00796533	2.43294	x	x	x
1.14_311.1614m/z	311.161	1.13705	M+Na	C18H24O3	-1.19936	86.4952	100 - 19.9 - 2.48 - 0.233	HMDB0000153	Estriol	0.00754714	6.23101	x	x	x
1.04_180.1005m/z	180.1	1.04418	M+H	C10H13NO2	-7.9039	96.0022	100 - 11.4 - 1	HMDB0033763	Ethyl N-methylanthranilate	0.0126338	2.5961	x	x	x
0.93_337.2355m/z	337.236	0.9306	M+FA-H	C19H32O2	-9.9331	90.5401	100 - 21 - 2.5 - 0.218	HMDB0000551	Etiocholanediol	0.0231046	4.04547	x	x	x
1.09_643.3364m/z	643.336	1.08703	2M+K	C19H26O3	-5.22627	49.434	100 - 21 - 2.7 - 0.26	HMDB0034167	Falcarindiol 3-acetate	0.0102565	2.20279	x	x	x
1.08_611.3343m/z	611.334	1.0799	M+K	C34H52O7	-0.300816	93.0762	100 - 37.6 - 8.32 - 1.36 - 0.178	HMDB0035329	Ganoderic acid Ma	0.0019039	2.34778	x	x	x
0.78_629.3699m/z	629.37	0.7813	M-H	C36H54O9	0.579151	84.0106	100 - 39.9 - 9.6 - 1.71 - 0.248	HMDB0035336	Ganoderic acid Mb	0.0467717	4.03939	x	x	x
0.78_629.3699m/z	629.37	0.7813	M-H	C36H54O9	0.579151	84.0106	100 - 39.9 - 9.6 - 1.71 - 0.248	HMDB0035725	Ganoderic acid Mc	0.0467717	4.03939	x	x	x
0.83_615.3594m/z	615.359	0.8313	M+FA-H	C34H50O7	9.63707	87.1734	100 - 37.6 - 8.31 - 1.35 - 0.178	HMDB0035294	Ganoderic acid Mk	0.0362019	4.25845	x	x	x
1.08_611.3343m/z	611.334	1.0799	M+K	C34H52O7	-0.300816	93.0762	100 - 37.6 - 8.32 - 1.36 - 0.178	HMDB0033078	Ganoderic acid W	0.0019039	2.34778	x	x	x
0.83_615.3594m/z	615.359	0.8313	M+FA-H	C34H50O7	9.63707	87.1734	100 - 37.6 - 8.31 - 1.35 - 0.178	HMDB0035292	Ganodermic acid P2	0.0362019	4.25845	x	x	x
0.77_465.3041m/z	465.304	0.767017	M-H2O-H	C30H44O5	6.29521	93.1833	100 - 33.1 - 6.34 - 0.89	HMDB0037607	Ganolucidic acid E	0.0462051	2.13466	x	x	x
1.09_343.1630m/z	343.163	1.08703	M+ACN+H	C17H19NO4	-7.54808	56.7285	100 - 19.1 - 2.55 - 0.255	HMDB0029382	Genomorphine	0.00714182	2.96697	x	x	x
1.14_311.1614m/z	311.161	1.13705	M+H-2H2O	C20H26O5	-7.94767	87.4814	100 - 22.1 - 3.36 - 0.382	HMDB0032819	Gibberellin A113	0.00754714	6.23101	x	x	x
1.14_311.1614m/z	311.161	1.13705	M+H-2H2O	C20H26O5	-7.94767	87.4814	100 - 22.1 - 3.36 - 0.382	HMDB0035047	Gibberellin A37	0.00754714	6.23101	x	x	x
1.14_311.1614m/z	311.161	1.13705	M+H-2H2O	C20H26O5	-7.94767	87.4814	100 - 22.1 - 3.36 - 0.382	HMDB0036901	Gibberellin A44	0.00754714	6.23101	x	x	x
1.14_311.1614m/z	311.161	1.13705	M+H-2H2O	C20H26O5	-7.94767	87.4814	100 - 22.1 - 3.36 - 0.382	HMDB0036894	Gibberellin A64	0.00754714	6.23101	x	x	x
0.83_657.3494m/z	657.349	0.8313	M-H2O-H	C33H56O14	0.387459	82.1662	100 - 36.9 - 9.48 - 1.83 - 0.293	HMDB0041093	Gingerglycolipid A	0.0475709	4.10923	x	x	x
1.09_643.3364m/z	643.336	1.08703	2M+K	C19H26O3	-5.22627	49.434	100 - 21 - 2.7 - 0.26	HMDB0039568	Ginsenoyne H	0.0102565	2.20279	x	x	x
1.08_297.1326m/z	297.133	1.0799	M-H2O-H	C15H24O7	-5.60294	94.5436	100 - 16.8 - 2.76 - 0.305	HMDB0035136	Glucosyl (E)-2,6-Dimethyl-2,5-heptadienoate	0.0276363	2.35304	x	x	x
1.09_644.3439n	609.33	1.08703	M+H-2H2O, M+Na	C32H52O13	4.84781	91.7159	100 - 35.7 - 8.86 - 1.65 - 0.254	HMDB0038376	Goshonoside F3	0.00172366	2.25025	x	x	x
1.14_311.1614m/z	311.161	1.13705	M+H-H2O	C20H24O4	-8.38387	87.6048	100 - 22.1 - 3.14 - 0.335	HMDB0034178	Guaiacin	0.00754714	6.23101	x	x	x
1.04_615.3154m/z	615.315	1.03703	M+H	C35H42N4O6	-3.79234	91.105	100 - 40 - 9.04 - 1.48 - 0.194	HMDB0002160	Harderoporphyrinogen	0.0494915	2.44119	x	x	x
0.89_335.2198m/z	335.22	0.894883	M-H	C20H32O4	-8.73658	92.5884	100 - 22.2 - 3.16 - 0.338	HMDB0004688	Hepoxilin A3	0.0331437	3.5205	x	x	x
0.89_335.2198m/z	335.22	0.894883	M-H	C20H32O4	-8.73658	92.5884	100 - 22.2 - 3.16 - 0.338	HMDB0004690	Hepoxilin B3	0.0331437	3.5205	x	x	x
1.11_358.1796m/z	358.18	1.10847	M+K	C19H29NO3	5.35058	59.4544	100 - 21.4 - 2.79 - 0.271	HMDB0036329	Homocapsaicin	0.0346963	2.60689	x	x	x
1.08_611.3343m/z	611.334	1.0799	M+Na	C37H48O6	-0.0340454	90.8684	100 - 40.8 - 9.34 - 1.55 - 0.204	HMDB0036842	Hydratopyrrhoxanthinol	0.0019039	2.34778	x	x	x
1.02_392.2919n	391.285	1.01632	M-H, M+FA-H, M-H2O-H	C24H40O4	-1.86593	99.4468	100 - 26.6 - 4.21 - 0.494	HMDB0000733	Hyodeoxycholic acid	0.0363038	2.00116	x	x	x
1.04_470.2657m/z	470.266	1.03703	M+ACN+H	C25H28N6O	-1.45182	75.848	100 - 29.6 - 4.43 - 0.449	HMDB0015163	Irbesartan	0.0235376	2.04387	x	x	x
1.02_392.2919n	391.285	1.01632	M-H, M+FA-H, M-H2O-H	C24H40O4	-1.86593	99.4468	100 - 26.6 - 4.21 - 0.494	HMDB0002536	Isodeoxycholic acid	0.0363038	2.00116	x	x	x
1.09_343.1630m/z	343.163	1.08703	M+NH4	C19H19NO4	-6.99091	57.9595	100 - 21.3 - 2.98 - 0.312	HMDB0033360	Isodomesticine	0.00714182	2.96697	x	x	x
1.02_392.2919n	391.285	1.01632	M-H, M+FA-H, M-H2O-H	C24H40O4	-1.86593	99.4468	100 - 26.6 - 4.21 - 0.494	HMDB0000664	Isohyodeoxycholic acid	0.0363038	2.00116	x	x	x
1.14_311.1614m/z	311.161	1.13705	M+H-2H2O	C20H26O5	-7.94767	87.4814	100 - 22.1 - 3.36 - 0.382	HMDB0036661	Isorosmanol	0.00754714	6.23101	x	x	x
1.02_392.2919n	391.285	1.01632	M-H, M+FA-H, M-H2O-H	C24H40O4	-1.86593	99.4468	100 - 26.6 - 4.21 - 0.494	HMDB0000686	Isoursodeoxycholic acid	0.0363038	2.00116	x	x	x
3.95_591.3170m/z	591.317	3.94658	M+H	C33H42N4O6	-1.26661	92.9242	100 - 37.9 - 8.21 - 1.3 - 0.164	HMDB0004160	I-Urobilin	0.00701795	2.63183	x	x	x
1.09_590.3104n	591.318	1.08703	M+H, M+K, M+H-2H2O	C33H42N4O6	-0.0790079	91.1143	100 - 37.9 - 8.21 - 1.3 - 0.164	HMDB0004160	I-Urobilin	0.0186049	2.23019	x	x	x
1.09_343.1630m/z	343.163	1.08703	M+NH4	C19H19NO4	-6.99091	57.9595	100 - 21.3 - 2.98 - 0.312	HMDB0038145	Junosine	0.00714182	2.96697	x	x	x
1.09_343.1630m/z	343.163	1.08703	M+2Na-H	C20H26O2	-4.97779	58.1414	100 - 22 - 2.72 - 0.243	HMDB0040644	Juvocimene 2	0.00714182	2.96697	x	x	x
1.09_1081.5724m/z	1081.57	1.08703	M+Na	C50H74N16O10	5.52267	70.2756	100 - 61.2 - 20.5 - 4.88 - 0.924 - 0.146	HMDB0012985	Kinetensin 1-8	0.0314036	4.85425	x	x	x
0.84_530.3123n	575.303	0.83845	M+Cl, M+FA-H	C28H42N4O6	3.60326	82.6971	100 - 32.5 - 6.33 - 0.917 - 0.107	HMDB0030392	Kukoamine A	0.0385421	5.88252	x	x	x
0.84_530.3123n	575.303	0.83845	M+Cl, M+FA-H	C28H42N4O6	3.60326	82.6971	100 - 32.5 - 6.33 - 0.917 - 0.107	HMDB0060525	Kukoamine B	0.0385421	5.88252	x	x	x
0.84_530.3123n	575.303	0.83845	M+Cl, M+FA-H	C28H42N4O6	3.60326	82.6971	100 - 32.5 - 6.33 - 0.917 - 0.107	HMDB0060526	Kukoamine C	0.0385421	5.88252	x	x	x
0.84_530.3123n	575.303	0.83845	M+Cl, M+FA-H	C28H42N4O6	3.60326	82.6971	100 - 32.5 - 6.33 - 0.917 - 0.107	HMDB0060527	Kukoamine D	0.0385421	5.88252	x	x	x
0.89_335.2198m/z	335.22	0.894883	M-H	C20H32O4	-8.73658	92.5884	100 - 22.2 - 3.16 - 0.338	HMDB0001085	Leukotriene B4	0.0331437	3.5205	x	x	x
1.09_643.3364m/z	643.336	1.08703	M+NH4	C30H47N3O9S	-1.17991	59.9014	100 - 35.2 - 12.4 - 2.87 - 0.544	HMDB0001198	Leukotriene C4	0.0102565	2.20279	x	x	x
1.08_401.2064m/z	401.206	1.0799	M-H2O-H	C26H29FN2O2	7.07206	92.2443	100 - 29.3 - 4.54 - 0.494	HMDB0015238	Levocabastine	0.0383148	1.85489	x	x	x
0.77_465.3041m/z	465.304	0.767017	M-H2O-H	C30H44O5	6.29521	93.1833	100 - 33.1 - 6.34 - 0.89	HMDB0034512	Liquoric acid	0.0462051	2.13466	x	x	x
1.04_180.1005m/z	180.1	1.04418	M+H-H2O	C10H15NO3	-7.18168	95.8793	100 - 11.5 - 1.21	HMDB0062493	L-Metanephrine	0.0126338	2.5961	x	x	x
1.02_459.2737m/z	459.274	1.01632	M-H	C27H40O6	-3.38891	90.2837	100 - 29.9 - 5.54 - 0.767	HMDB0038352	Lucidenic acid N	0.00796533	2.43294	x	x	x
1.02_459.2737m/z	459.274	1.01632	M+FA-H	C26H38O4	-3.76524	91.7054	100 - 28.7 - 4.79 - 0.588	HMDB0030041	Lupulone	0.00796533	2.43294	x	x	x
1.04_594.3409n	595.348	1.04418	M+Na, M+2Na-H, M+H	C33H46N4O6	-1.36754	95.0591	100 - 37.9 - 8.22 - 1.3 - 0.165	HMDB0004159	L-Urobilin	0.0286552	2.80601	x	x	x
0.87_343.2267m/z	343.227	0.87345	M-H2O-H	C22H34O4	-3.10635	91.8907	100 - 24.3 - 3.65 - 0.41	HMDB0033677	Lycopersiconolide	0.0469228	2.97884	x	x	x
1.08_341.1718m/z	341.172	1.0799	M+K	C12H26N6O3	6.74136	71.2509	100 - 15.6 - 1.76 - 0.148	HMDB0028945	Lysyl-Arginine	0.00580223	2.52484	x	x	x
1.14_311.1614m/z	311.161	1.13705	M+H-H2O	C20H24O4	-8.38387	87.6048	100 - 22.1 - 3.14 - 0.335	HMDB0036459	Macelignan	0.00754714	6.23101	x	x	x
1.08_341.1718m/z	341.172	1.0799	M+H-H2O	C21H26O5	-8.10099	74.9718	100 - 23.2 - 3.6 - 0.419	HMDB0005798	Malabaricone C	0.00580223	2.52484	x	x	x
1.04_180.1005m/z	180.1	1.04418	M+H	C10H13NO2	-7.9039	96.0022	100 - 11.4 - 1	HMDB0030372	Maltoxazine	0.0126338	2.5961	x	x	x
1.08_341.1718m/z	341.172	1.0799	M+H-H2O	C21H26O5	-8.10099	74.9718	100 - 23.2 - 3.6 - 0.419	HMDB0034275	Mammea B/AC	0.00580223	2.52484	x	x	x
1.08_341.1718m/z	341.172	1.0799	M+H-H2O	C21H26O5	-8.10099	74.9718	100 - 23.2 - 3.6 - 0.419	HMDB0034096	Mammea B/BD	0.00580223	2.52484	x	x	x
1.03_659.3429m/z	659.343	1.0299	M-H2O-H	C36H54O12	-1.1294	56.5091	100 - 40 - 10.3 - 1.97 - 0.31	HMDB0034693	Medicagenic acid 3-O-b-D-glucuronide	0.0338444	1.95923	x	x	x
0.87_343.2267m/z	343.227	0.87345	M-H	C22H32O3	-3.26889	92.1299	100 - 24.3 - 3.43 - 0.358	HMDB0001939	Medroxyprogesterone	0.0469228	2.97884	x	x	x
0.87_343.2267m/z	343.227	0.87345	M-H	C22H32O3	-3.26889	92.1299	100 - 24.3 - 3.43 - 0.358	HMDB0014398	Medrysone	0.0469228	2.97884	x	x	x
1.07_246.1733n	291.185	1.07275	M+Na, M+K, M+2Na-H	C15H22N2O	0.214558	84.8411	100 - 17.2 - 1.6 - 0.106	HMDB0015096	Mepivacaine	0.00413674	2.79053	x	x	x
3.95_593.3334m/z	593.333	3.95372	M+H	C33H44N4O6	0.107292	90.285	100 - 37.9 - 8.21 - 1.3 - 0.165	HMDB0001898	Mesobilirubinogen	0.0050265	4.91808	x	x	x
1.04_615.3154m/z	615.315	1.03703	M+Na	C33H44N4O6	0.128335	93.0627	100 - 37.9 - 8.21 - 1.3 - 0.165	HMDB0001898	Mesobilirubinogen	0.0494915	2.44119	x	x	x
1.04_180.1005m/z	180.1	1.04418	M+H-H2O	C10H15NO3	-7.18168	95.8793	100 - 11.5 - 1.21	HMDB0004063	Metanephrine	0.0126338	2.5961	x	x	x
1.08_663.3133m/z	663.313	1.0799	2M+K	C20H24O3	8.13025	91.5658	100 - 22 - 2.92 - 0.289	HMDB0031976	Methyl (9Z)-10'-oxo-6,10'-diapo-6-carotenoate	0.024748	2.61786	x	x	x
1.04_180.1005m/z	180.1	1.04418	M+NH4	C10H10O2	-8.73425	95.6941	100 - 11 - 0.958	HMDB0033833	Methyl cinnamate	0.0126338	2.5961	x	x	x
3.95_593.3334m/z	593.333	3.95372	2M+H	C16H24O5	2.3652	78.2235	100 - 17.8 - 2.51 - 0.26	HMDB0039376	Methyl dihydrophaseate	0.0050265	4.91808	x	x	x
0.88_297.2426m/z	297.243	0.8806	M-H2O-H	C18H36O4	-2.98989	94.3436	100 - 20 - 2.72 - 0.278	HMDB0011532	MG(0:0/15:0/0:0)	0.0316053	1.81891	x	x	x
0.87_351.2513m/z	351.251	0.87345	M-H	C21H36O4	-7.79506	90.8139	100 - 23.3 - 3.41 - 0.374	HMDB0011539	MG(0:0/18:3/0:0)	0.0389511	4.74752	x	x	x
0.87_351.2513m/z	351.251	0.87345	M-H	C21H36O4	-7.79506	90.8139	100 - 23.3 - 3.41 - 0.374	HMDB0011540	MG(0:0/18:3/0:0)	0.0389511	4.74752	x	x	x
0.88_297.2426m/z	297.243	0.8806	M-H2O-H	C18H36O4	-2.98989	94.3436	100 - 20 - 2.72 - 0.278	HMDB0072862	MG(0:0/a-15:0/0:0)	0.0316053	1.81891	x	x	x
0.88_297.2426m/z	297.243	0.8806	M-H2O-H	C18H36O4	-2.98989	94.3436	100 - 20 - 2.72 - 0.278	HMDB0072849	MG(0:0/i-15:0/0:0)	0.0316053	1.81891	x	x	x
0.88_297.2426m/z	297.243	0.8806	M-H2O-H	C18H36O4	-2.98989	94.3436	100 - 20 - 2.72 - 0.278	HMDB0011563	MG(15:0/0:0/0:0)	0.0316053	1.81891	x	x	x
0.87_351.2513m/z	351.251	0.87345	M-H	C21H36O4	-7.79506	90.8139	100 - 23.3 - 3.41 - 0.374	HMDB0011569	MG(18:3/0:0/0:0)	0.0389511	4.74752	x	x	x
0.87_351.2513m/z	351.251	0.87345	M-H	C21H36O4	-7.79506	90.8139	100 - 23.3 - 3.41 - 0.374	HMDB0011570	MG(18:3/0:0/0:0)	0.0389511	4.74752	x	x	x
0.88_297.2426m/z	297.243	0.8806	M-H2O-H	C18H36O4	-2.98989	94.3436	100 - 20 - 2.72 - 0.278	HMDB0072865	MG(a-15:0/0:0/0:0)	0.0316053	1.81891	x	x	x
0.88_297.2426m/z	297.243	0.8806	M-H2O-H	C18H36O4	-2.98989	94.3436	100 - 20 - 2.72 - 0.278	HMDB0072878	MG(i-15:0/0:0/0:0)	0.0316053	1.81891	x	x	x
1.07_246.1733n	291.185	1.07275	M+Na, M+K, M+2Na-H	C15H22N2O	0.214558	84.8411	100 - 17.2 - 1.6 - 0.106	HMDB0015602	Milnacipran	0.00413674	2.79053	x	x	x
1.08_341.1718m/z	341.172	1.0799	M+H-H2O	C21H26O5	-8.10099	74.9718	100 - 23.2 - 3.6 - 0.419	HMDB0030792	Monascoflavin	0.00580223	2.52484	x	x	x
1.09_673.2948m/z	673.295	1.08703	2M+Na	C16H23NO6	0.747021	84.7018	100 - 18.2 - 2.79 - 0.307	HMDB0034363	Monocrotaline	0.01094	2.37758	x	x	x
0.83_571.2724m/z	571.272	0.8313	M-H2O-H	C35H42O8	3.84796	76.6059	100 - 38.6 - 8.91 - 1.52 - 0.209	HMDB0030795	Moreollin	0.0167429	5.65293	x	x	x
1.02_392.2919n	391.285	1.01632	M-H, M+FA-H, M-H2O-H	C24H40O4	-1.86593	99.4468	100 - 26.6 - 4.21 - 0.494	HMDB0000811	Murocholic acid	0.0363038	2.00116	x	x	x
1.08_663.3133m/z	663.313	1.0799	M+Na	C37H44N4O6	-3.09594	84.4207	100 - 42.2 - 9.92 - 1.68 - 0.227	HMDB0039962	N1,N5,N10-Tris-trans-p-coumaroylspermine	0.024748	2.61786	x	x	x
1.11_358.1796m/z	358.18	1.10847	M+Na	C22H25NO2	5.54951	60.847	100 - 24.5 - 3.29 - 0.316	HMDB0030193	N-2-[4-(3,3-Dimethylallyloxy)phenyl]ethylcinnamide	0.0346963	2.60689	x	x	x
1.04_615.3154m/z	615.315	1.03703	M+H	C23H46N6O13	-6.8046	88.3119	100 - 28.1 - 6.48 - 1.08 - 0.155	HMDB0015129	Neomycin	0.0494915	2.44119	x	x	x
1.04_180.1005m/z	180.1	1.04418	M+H	C10H13NO2	-7.9039	96.0022	100 - 11.4 - 1	HMDB0029224	N-methylphenylalanine	0.0126338	2.5961	x	x	x
0.99_571.3243m/z	571.324	0.994883	2M+H	C15H19N5O	-1.60558	73.4801	100 - 18.3 - 1.79 - 0.124	HMDB0060847	N-Monodesmethyl-rizatriptan	0.0220493	3.2937	x	x	x
1.09_343.1630m/z	343.163	1.08703	M+2Na-H	C20H26O2	-4.97779	58.1414	100 - 22 - 2.72 - 0.243	HMDB0014855	Norethindrone	0.00714182	2.96697	x	x	x
1.08_341.1718m/z	341.172	1.0799	M+H-H2O	C21H26O5	-8.10099	74.9718	100 - 23.2 - 3.6 - 0.419	HMDB0030784	Normammein	0.00580223	2.52484	x	x	x
1.09_343.1630m/z	343.163	1.08703	M+NH4	C19H19NO4	-6.99091	57.9595	100 - 21.3 - 2.98 - 0.312	HMDB0030245	Nornantenine	0.00714182	2.96697	x	x	x
1.09_343.1630m/z	343.163	1.08703	M+ACN+H	C17H19NO4	-7.54808	56.7285	100 - 19.1 - 2.55 - 0.255	HMDB0041960	Noroxycodone	0.00714182	2.96697	x	x	x
1.08_663.3133m/z	663.313	1.0799	2M+K	C17H28O3S	-2.66865	86.5421	100 - 19.6 - 6.96 - 1.08 - 0.141	HMDB0032549	N-Undecylbenzenesulfonic acid	0.024748	2.61786	x	x	x
1.14_311.1614m/z	311.161	1.13705	M+Na	C18H24O3	-1.19936	86.4952	100 - 19.9 - 2.48 - 0.233	HMDB0040864	O-Geranylvanillin	0.00754714	6.23101	x	x	x
3.95_593.3334m/z	593.333	3.95372	2M+H	C16H24O5	2.3652	78.2235	100 - 17.8 - 2.51 - 0.26	HMDB0038120	Ovalicin	0.0050265	4.91808	x	x	x
1.09_343.1630m/z	343.163	1.08703	M+ACN+H	C17H19NO4	-7.54808	56.7285	100 - 19.1 - 2.55 - 0.255	HMDB0015323	Oxymorphone	0.00714182	2.96697	x	x	x
1.09_343.1630m/z	343.163	1.08703	M+NH4	C19H19NO4	-6.99091	57.9595	100 - 21.3 - 2.98 - 0.312	HMDB0032143	Palaudine	0.00714182	2.96697	x	x	x
1.08_341.1718m/z	341.172	1.0799	M+Na	C19H26O4	-1.55856	73.9901	100 - 21 - 2.92 - 0.304	HMDB0035500	Panaquinquecol 6	0.00580223	2.52484	x	x	x
1.08_296.1567n	593.333	1.0799	2M+K, 2M+H	C17H25ClO2	8.01202	66.7237	100 - 18.8 - 34 - 6.16 - 0.672	HMDB0039534	Panaxydol chlorohydrin	0.0136128	2.96881	x	x	x
1.09_673.2948m/z	673.295	1.08703	2M+K	C18H23NO4	9.78499	86.2255	100 - 20.3 - 2.77 - 0.284	HMDB0039765	Pandamarilactone 1	0.01094	2.37758	x	x	x
1.09_673.2948m/z	673.295	1.08703	2M+K	C18H23NO4	9.78499	86.2255	100 - 20.3 - 2.77 - 0.284	HMDB0035587	Pandamarilactonine A	0.01094	2.37758	x	x	x
1.09_673.2948m/z	673.295	1.08703	2M+K	C18H23NO4	9.78499	86.2255	100 - 20.3 - 2.77 - 0.284	HMDB0036359	Pandanamine	0.01094	2.37758	x	x	x
1.20_923.7567m/z	923.757	1.20063	M+ACN+H	C52H100NO7P	-0.993909	71.3268	100 - 58 - 18 - 3.92 - 0.669	HMDB0013449	PC(o-22:0/22:3)	0.0436744	2.12421	x	x	x
1.20_923.7567m/z	923.757	1.20063	M+ACN+H	C52H100NO7P	-0.993909	71.3268	100 - 58 - 18 - 3.92 - 0.669	HMDB0013452	PC(o-22:1/22:2)	0.0436744	2.12421	x	x	x
1.04_767.5691m/z	767.569	1.03703	M+ACN+H	C41H76NO7P	-0.860805	56.3105	100 - 45.9 - 11.7 - 2.16 - 0.316	HMDB0009116	PE(18:2/P-18:1)	0.0456572	3.28536	x	x	x
1.04_767.5691m/z	767.569	1.03703	M+ACN+H	C41H76NO7P	-0.860805	56.3105	100 - 45.9 - 11.7 - 2.16 - 0.316	HMDB0009117	PE(18:2/P-18:1)	0.0456572	3.28536	x	x	x
1.04_767.5691m/z	767.569	1.03703	M+ACN+H	C41H76NO7P	-0.860805	56.3105	100 - 45.9 - 11.7 - 2.16 - 0.316	HMDB0009148	PE(18:3/P-18:0)	0.0456572	3.28536	x	x	x
1.04_767.5691m/z	767.569	1.03703	M+ACN+H	C41H76NO7P	-0.860805	56.3105	100 - 45.9 - 11.7 - 2.16 - 0.316	HMDB0009181	PE(18:3/P-18:0)	0.0456572	3.28536	x	x	x
1.04_767.5691m/z	767.569	1.03703	M+ACN+H	C41H76NO7P	-0.860805	56.3105	100 - 45.9 - 11.7 - 2.16 - 0.316	HMDB0009345	PE(20:3/P-16:0)	0.0456572	3.28536	x	x	x
1.04_767.5691m/z	767.569	1.03703	M+ACN+H	C41H76NO7P	-0.860805	56.3105	100 - 45.9 - 11.7 - 2.16 - 0.316	HMDB0009378	PE(20:3/P-16:0)	0.0456572	3.28536	x	x	x
1.04_767.5691m/z	767.569	1.03703	M+NH4	C43H76NO7P	-0.833242	56.9719	100 - 48 - 12.7 - 2.42 - 0.364	HMDB0009413	PE(20:4/P-18:1)	0.0456572	3.28536	x	x	x
1.04_767.5691m/z	767.569	1.03703	M+NH4	C43H76NO7P	-0.833242	56.9719	100 - 48 - 12.7 - 2.42 - 0.364	HMDB0009414	PE(20:4/P-18:1)	0.0456572	3.28536	x	x	x
1.04_767.5691m/z	767.569	1.03703	M+NH4	C43H76NO7P	-0.833242	56.9719	100 - 48 - 12.7 - 2.42 - 0.364	HMDB0009446	PE(20:4/P-18:1)	0.0456572	3.28536	x	x	x
1.04_767.5691m/z	767.569	1.03703	M+NH4	C43H76NO7P	-0.833242	56.9719	100 - 48 - 12.7 - 2.42 - 0.364	HMDB0009447	PE(20:4/P-18:1)	0.0456572	3.28536	x	x	x
1.04_767.5691m/z	767.569	1.03703	M+NH4	C43H76NO7P	-0.833242	56.9719	100 - 48 - 12.7 - 2.42 - 0.364	HMDB0009478	PE(20:5/P-18:0)	0.0456572	3.28536	x	x	x
1.04_767.5691m/z	767.569	1.03703	M+NH4	C43H76NO7P	-0.833242	56.9719	100 - 48 - 12.7 - 2.42 - 0.364	HMDB0009642	PE(22:5/P-16:0)	0.0456572	3.28536	x	x	x
1.04_767.5691m/z	767.569	1.03703	M+NH4	C43H76NO7P	-0.833242	56.9719	100 - 48 - 12.7 - 2.42 - 0.364	HMDB0009675	PE(22:5/P-16:0)	0.0456572	3.28536	x	x	x
1.04_767.5691m/z	767.569	1.03703	M+ACN+H	C41H76NO7P	-0.860805	56.3105	100 - 45.9 - 11.7 - 2.16 - 0.316	HMDB0011350	PE(P-16:0/20:3)	0.0456572	3.28536	x	x	x
1.04_767.5691m/z	767.569	1.03703	M+ACN+H	C41H76NO7P	-0.860805	56.3105	100 - 45.9 - 11.7 - 2.16 - 0.316	HMDB0011351	PE(P-16:0/20:3)	0.0456572	3.28536	x	x	x
1.04_767.5691m/z	767.569	1.03703	M+NH4	C43H76NO7P	-0.833242	56.9719	100 - 48 - 12.7 - 2.42 - 0.364	HMDB0011359	PE(P-16:0/22:5)	0.0456572	3.28536	x	x	x
1.04_767.5691m/z	767.569	1.03703	M+NH4	C43H76NO7P	-0.833242	56.9719	100 - 48 - 12.7 - 2.42 - 0.364	HMDB0011360	PE(P-16:0/22:5)	0.0456572	3.28536	x	x	x
1.04_767.5691m/z	767.569	1.03703	M+ACN+H	C41H76NO7P	-0.860805	56.3105	100 - 45.9 - 11.7 - 2.16 - 0.316	HMDB0011377	PE(P-18:0/18:3)	0.0456572	3.28536	x	x	x
1.04_767.5691m/z	767.569	1.03703	M+ACN+H	C41H76NO7P	-0.860805	56.3105	100 - 45.9 - 11.7 - 2.16 - 0.316	HMDB0011378	PE(P-18:0/18:3)	0.0456572	3.28536	x	x	x
1.04_767.5691m/z	767.569	1.03703	M+NH4	C43H76NO7P	-0.833242	56.9719	100 - 48 - 12.7 - 2.42 - 0.364	HMDB0011387	PE(P-18:0/20:5)	0.0456572	3.28536	x	x	x
1.04_767.5691m/z	767.569	1.03703	M+ACN+H	C41H76NO7P	-0.860805	56.3105	100 - 45.9 - 11.7 - 2.16 - 0.316	HMDB0011409	PE(P-18:1/18:2)	0.0456572	3.28536	x	x	x
1.04_767.5691m/z	767.569	1.03703	M+NH4	C43H76NO7P	-0.833242	56.9719	100 - 48 - 12.7 - 2.42 - 0.364	HMDB0011418	PE(P-18:1/20:4)	0.0456572	3.28536	x	x	x
1.04_767.5691m/z	767.569	1.03703	M+NH4	C43H76NO7P	-0.833242	56.9719	100 - 48 - 12.7 - 2.42 - 0.364	HMDB0011419	PE(P-18:1/20:4)	0.0456572	3.28536	x	x	x
1.04_767.5691m/z	767.569	1.03703	M+ACN+H	C41H76NO7P	-0.860805	56.3105	100 - 45.9 - 11.7 - 2.16 - 0.316	HMDB0011442	PE(P-18:1/18:2)	0.0456572	3.28536	x	x	x
1.04_767.5691m/z	767.569	1.03703	M+NH4	C43H76NO7P	-0.833242	56.9719	100 - 48 - 12.7 - 2.42 - 0.364	HMDB0011451	PE(P-18:1/20:4)	0.0456572	3.28536	x	x	x
1.04_767.5691m/z	767.569	1.03703	M+NH4	C43H76NO7P	-0.833242	56.9719	100 - 48 - 12.7 - 2.42 - 0.364	HMDB0011452	PE(P-18:1/20:4)	0.0456572	3.28536	x	x	x
0.78_629.3699m/z	629.37	0.7813	M-H2O-H	C36H56O10	0.56307	84.0621	100 - 40 - 9.83 - 1.8 - 0.269	HMDB0034642	Phytolaccoside A	0.0467717	4.03939	x	x	x
1.09_692.3239n	710.416	1.08703	M+H-H2O, M+NH4	C32H52O16	-2.33131	52.6566	100 - 35.8 - 9.52 - 1.88 - 0.312	HMDB0037125	Pisumoside B	0.00882411	2.00692	x	x	x
1.09_887.4512m/z	887.451	1.08703	2M+K	C23H36O7	-4.90981	49.5791	100 - 25.6 - 4.57 - 0.612	HMDB0005022	Pravastatin	0.0198284	2.22433	x	x	x
1.08_341.1718m/z	341.172	1.0799	M+H-H2O	C21H26O5	-8.10099	74.9718	100 - 23.2 - 3.6 - 0.419	HMDB0014773	Prednisone	0.00580223	2.52484	x	x	x
1.04_180.1005m/z	180.1	1.04418	M+H-2H2O	C10H17NO4	-6.58037	95.6635	100 - 11.5 - 1.43 - 0.114	HMDB0013124	Propenoylcarnitine	0.0126338	2.5961	x	x	x
0.89_335.2198m/z	335.22	0.894883	M-H	C20H32O4	-8.73658	92.5884	100 - 22.2 - 3.16 - 0.338	HMDB0002656	Prostaglandin A1	0.0331437	3.5205	x	x	x
0.89_335.2198m/z	335.22	0.894883	M-H	C20H32O4	-8.73658	92.5884	100 - 22.2 - 3.16 - 0.338	HMDB0002982	Prostaglandin B1	0.0331437	3.5205	x	x	x
0.89_335.2198m/z	335.22	0.894883	M-H	C20H32O4	-8.73658	92.5884	100 - 22.2 - 3.16 - 0.338	HMDB0060104	Prostaglandin C1	0.0331437	3.5205	x	x	x
0.89_335.2198m/z	335.22	0.894883	M-H2O-H	C20H34O5	-8.29238	92.3476	100 - 22.2 - 3.38 - 0.385	HMDB0005102	Prostaglandin D1	0.0331437	3.5205	x	x	x
0.89_335.2198m/z	335.22	0.894883	M-H2O-H	C20H34O5	-8.29238	92.3476	100 - 22.2 - 3.38 - 0.385	HMDB0001442	Prostaglandin E1	0.0331437	3.5205	x	x	x
0.93_337.2355m/z	337.236	0.9306	M-H2O-H	C20H36O5	-8.1482	90.2407	100 - 22.2 - 3.38 - 0.386	HMDB0002685	Prostaglandin F1a	0.0231046	4.04547	x	x	x
0.89_335.2198m/z	335.22	0.894883	M-H2O-H	C20H34O5	-8.29238	92.3476	100 - 22.2 - 3.38 - 0.385	HMDB0001139	Prostaglandin F2a	0.0331437	3.5205	x	x	x
0.89_335.2198m/z	335.22	0.894883	M-H2O-H	C20H34O5	-8.29238	92.3476	100 - 22.2 - 3.38 - 0.385	HMDB0001483	Prostaglandin F2b	0.0331437	3.5205	x	x	x
1.09_369.2261m/z	369.226	1.08705	M-H	C20H34O6	-5.80807	81.4153	100 - 22.3 - 3.59 - 0.432	HMDB0013039	Prostaglandin G1	0.0461322	1.8152	x	x	x
0.89_335.2198m/z	335.22	0.894883	M-H2O-H	C20H34O5	-8.29238	92.3476	100 - 22.2 - 3.38 - 0.385	HMDB0013041	Prostaglandin H1	0.0331437	3.5205	x	x	x
1.08_297.1326m/z	297.133	1.0799	M+FA-H	C14H20O4	-7.0255	96.2959	100 - 15.5 - 1.95 - 0.178	HMDB0059661	QH(2)	0.0276363	2.35304	x	x	x
0.88_297.2426m/z	297.243	0.8806	M-H	C18H34O3	-3.17045	94.5907	100 - 20 - 2.51 - 0.235	HMDB0034297	Ricinoleic acid	0.0316053	1.81891	x	x	x
1.09_343.1630m/z	343.163	1.08703	M+NH4	C19H19NO4	-6.99091	57.9595	100 - 21.3 - 2.98 - 0.312	HMDB0036987	Romucosine A	0.00714182	2.96697	x	x	x
1.04_180.1005m/z	180.1	1.04418	M+NH4	C10H10O2	-8.73425	95.6941	100 - 11 - 0.958	HMDB0033591	Safrole	0.0126338	2.5961	x	x	x
1.14_311.1614m/z	311.161	1.13705	M+H-H2O	C20H24O4	-8.38387	87.6048	100 - 22.1 - 3.14 - 0.335	HMDB0030841	Sagequinone methide A	0.00754714	6.23101	x	x	x
0.87_351.2513m/z	351.251	0.87345	M+FA-H	C20H34O2	-8.96603	92.2528	100 - 22.1 - 2.74 - 0.246	HMDB0036835	Sagittariol	0.0389511	4.74752	x	x	x
1.04_180.1005m/z	180.1	1.04418	M+H	C10H13NO2	-7.9039	96.0022	100 - 11.4 - 1	HMDB0042012	Salsolinol	0.0126338	2.5961	x	x	x
0.87_351.2513m/z	351.251	0.87345	M+FA-H	C20H34O2	-8.96603	92.2528	100 - 22.1 - 2.74 - 0.246	HMDB0031058	Sciadonic acid	0.0389511	4.74752	x	x	x
1.14_311.1614m/z	311.161	1.13705	M+H-H2O	C20H24O4	-8.38387	87.6048	100 - 22.1 - 3.14 - 0.335	HMDB0030645	Sclareapinone	0.00754714	6.23101	x	x	x
0.93_337.2355m/z	337.236	0.9306	M-H	C20H34O4	-8.58208	90.1496	100 - 22.2 - 3.16 - 0.339	HMDB0035379	Sterebin E	0.0231046	4.04547	x	x	x
0.89_335.2198m/z	335.22	0.894883	M-H2O-H	C20H34O5	-8.29238	92.3476	100 - 22.2 - 3.38 - 0.385	HMDB0035380	Sterebin G	0.0331437	3.5205	x	x	x
1.09_643.3364m/z	643.336	1.08703	M+H	C32H50O13	6.18182	58.2499	100 - 35.7 - 8.85 - 1.64 - 0.254	HMDB0036707	Steviobioside	0.0102565	2.20279	x	x	x
0.89_335.2198m/z	335.22	0.894883	M+FA-H	C14H30N2O4+2	3.7394	98.0552	100 - 16.4 - 2.08 - 0.194	HMDB0014347	Succinylcholine	0.0331437	3.5205	x	x	x
1.04_180.1005m/z	180.1	1.04418	M+H-H2O	C10H15NO3	-7.18168	95.8793	100 - 11.5 - 1.21	HMDB0036074	Tenuazonic acid	0.0126338	2.5961	x	x	x
0.87_343.2267m/z	343.227	0.87345	M-H	C22H32O3	-3.26889	92.1299	100 - 24.3 - 3.43 - 0.358	HMDB0015489	Testosterone Propionate	0.0469228	2.97884	x	x	x
1.08_401.2064m/z	401.206	1.0799	M+Cl	C21H34O5	-9.79788	96.3856	100 - 23.3 - 3.62 - 0.422	HMDB0000949	Tetrahydrocortisol	0.0383148	1.85489	x	x	x
1.20_923.7567m/z	923.757	1.20063	M+H-H2O	C62H100O6	8.49074	71.934	100 - 68.4 - 24.3 - 5.94 - 1.12 - 0.174	HMDB0043596	TG(15:0/22:4/22:6)	0.0436744	2.12421	x	x	x
1.20_923.7567m/z	923.757	1.20063	M+H-H2O	C62H100O6	8.49074	71.934	100 - 68.4 - 24.3 - 5.94 - 1.12 - 0.174	HMDB0043619	TG(15:0/22:5/22:5)	0.0436744	2.12421	x	x	x
1.20_923.7567m/z	923.757	1.20063	M+H-H2O	C62H100O6	8.49074	71.934	100 - 68.4 - 24.3 - 5.94 - 1.12 - 0.174	HMDB0043624	TG(15:0/22:5/22:5)	0.0436744	2.12421	x	x	x
1.20_923.7567m/z	923.757	1.20063	M+H-H2O	C62H100O6	8.49074	71.934	100 - 68.4 - 24.3 - 5.94 - 1.12 - 0.174	HMDB0043764	TG(15:0/22:5/22:5)	0.0436744	2.12421	x	x	x
1.20_923.7567m/z	923.757	1.20063	M+H-H2O	C62H100O6	8.49074	71.934	100 - 68.4 - 24.3 - 5.94 - 1.12 - 0.174	HMDB0043769	TG(15:0/22:5/22:5)	0.0436744	2.12421	x	x	x
1.20_923.7567m/z	923.757	1.20063	M+H-H2O	C62H100O6	8.49074	71.934	100 - 68.4 - 24.3 - 5.94 - 1.12 - 0.174	HMDB0043792	TG(15:0/22:6/22:4)	0.0436744	2.12421	x	x	x
1.20_923.7567m/z	923.757	1.20063	M+H-H2O	C62H100O6	8.49074	71.934	100 - 68.4 - 24.3 - 5.94 - 1.12 - 0.174	HMDB0054656	TG(22:4/15:0/22:6)	0.0436744	2.12421	x	x	x
1.20_923.7567m/z	923.757	1.20063	M+H-H2O	C62H100O6	8.49074	71.934	100 - 68.4 - 24.3 - 5.94 - 1.12 - 0.174	HMDB0054917	TG(22:5/15:0/22:5)	0.0436744	2.12421	x	x	x
1.20_923.7567m/z	923.757	1.20063	M+H-H2O	C62H100O6	8.49074	71.934	100 - 68.4 - 24.3 - 5.94 - 1.12 - 0.174	HMDB0054922	TG(22:5/15:0/22:5)	0.0436744	2.12421	x	x	x
1.20_923.7567m/z	923.757	1.20063	M+H-H2O	C62H100O6	8.49074	71.934	100 - 68.4 - 24.3 - 5.94 - 1.12 - 0.174	HMDB0055807	TG(22:5/15:0/22:5)	0.0436744	2.12421	x	x	x
1.09_369.2261m/z	369.226	1.08705	M-H	C20H34O6	-5.80807	81.4153	100 - 22.3 - 3.59 - 0.432	HMDB0003252	Thromboxane B2	0.0461322	1.8152	x	x	x
1.08_297.1326m/z	297.133	1.0799	M-H	C15H22O6	-5.94142	94.791	100 - 16.7 - 2.54 - 0.269	HMDB0036159	Toxin T2 tetrol	0.0276363	2.35304	x	x	x
0.78_629.3699m/z	629.37	0.7813	M-H2O-H	C36H56O10	0.56307	84.0621	100 - 40 - 9.83 - 1.8 - 0.269	HMDB0037910	Tragopogonsaponin A	0.0467717	4.03939	x	x	x
1.08_401.2064m/z	401.206	1.0799	M-H	C22H30N2O5	-4.37211	95.5954	100 - 25.1 - 4.04 - 0.488	HMDB0060583	Trandolaprilat	0.0383148	1.85489	x	x	x
1.04_180.1005m/z	180.1	1.04418	M+Na	C8H15NO2	6.30221	94.3283	100 - 9.27 - 0.793	HMDB0014447	Tranexamic Acid	0.0126338	2.5961	x	x	x
0.89_335.2198m/z	335.22	0.894883	M-H2O-H	C20H34O5	-8.29238	92.3476	100 - 22.2 - 3.38 - 0.385	HMDB0001977	Trioxilin A3	0.0331437	3.5205	x	x	x
0.89_335.2198m/z	335.22	0.894883	M-H2O-H	C20H34O5	-8.29238	92.3476	100 - 22.2 - 3.38 - 0.385	HMDB0001965	Troxilin B3	0.0331437	3.5205	x	x	x
1.08_341.1718m/z	341.172	1.0799	M+Na	C19H26O4	-1.55856	73.9901	100 - 21 - 2.92 - 0.304	HMDB0006709	Ubiquinone-2	0.00580223	2.52484	x	x	x
1.02_392.2919n	391.285	1.01632	M-H, M+FA-H, M-H2O-H	C24H40O4	-1.86593	99.4468	100 - 26.6 - 4.21 - 0.494	HMDB0000946	Ursodeoxycholic acid	0.0363038	2.00116	x	x	x
1.14_311.1614m/z	311.161	1.13705	M+H-2H2O	C20H26O5	-7.94767	87.4814	100 - 22.1 - 3.36 - 0.382	HMDB0036474	Verimol G	0.00754714	6.23101	x	x	x
1.14_311.1614m/z	311.161	1.13705	M+H-H2O	C20H24O4	-8.38387	87.6048	100 - 22.1 - 3.14 - 0.335	HMDB0036720	Verimol H	0.00754714	6.23101	x	x	x
1.08_611.3343m/z	611.334	1.0799	M+K	C34H52O7	-0.300816	93.0762	100 - 37.6 - 8.32 - 1.36 - 0.178	HMDB0010344	Vitamin D2 3-glucuronide	0.0019039	2.34778	x	x	x
1.08_341.1718m/z	341.172	1.0799	M+K	C16H30O5	-2.14439	72.2489	100 - 17.8 - 2.53 - 0.262	HMDB0037830	xi-7-Hydroxyhexadecanedioic acid	0.00580223	2.52484	x	x	x
1.08_341.1718m/z	341.172	1.0799	M+K	C16H30O5	-2.14439	72.2489	100 - 17.8 - 2.53 - 0.262	HMDB0037831	xi-8-Hydroxyhexadecanedioic acid	0.00580223	2.52484	x	x	x
1.09_643.3364m/z	643.336	1.08703	2M+K	C19H26O3	-5.22627	49.434	100 - 21 - 2.7 - 0.26	HMDB0036696	Yucalexin B'11	0.0102565	2.20279	x	x	x
